# Supplementary material for: Evaluation of circulating serum cathelicidin levels as a potential biomarker to discriminate between active and latent tuberculosis in Uganda
Source: PLoS One. 2022 Aug 26;17(8):e0272788. doi: 10.1371/journal.pone.0272788 (PMC9416991; doi:10.1371/journal.pone.0272788)
Supplement: S1 File — (XLSX) [file pone.0272788.s001.xlsx]

## Sheet: Sheet1
Concentration	OD 1	OD 2	Average	Log OD	Concentration	Rev Conc	% difference
10000	0.091	0.112	0.1015	-0.993534	10000	10607	0.0606957
3333.33	0.155	0.199	0.177	-0.752027	3333.33	3404.09	0.0212265
1111.11	0.244	0.404	0.324	-0.489455	1111.11	989.371	0.109566
370.37	0.51	0.602	0.556	-0.254925	370.37	328.118	0.114082
123.457	0.748	0.914	0.831	-0.080399	123.457	144.323	0.169014
0	1.324	1.482	1.403
Concentration	OD 1	OD 2	Average	Log OD	Concentration	Rev Conc
10000	0.081	0.082	0.0815	-1.08884	10000	8567.5	0.14325
3333.33	0.147	0.116	0.1315	-0.881074	3333.33	3140.08	0.0579758
1111.11	0.217	0.189	0.203	-0.692504	1111.11	1262.72	0.136445
370.37	0.309	0.354	0.3315	-0.479516	370.37	451.276	0.218444
123.457	0.66	0.708	0.684	-0.164944	123.457	98.7289	0.200296
0	0.708	1.432	1.07
Sample ID	OD1	LogOD1	Result 1	OD2	LogOD2	Result 2	CV
10	0.912	-0.0400052	119.338	0.835	-0.0783135	64.9662	0.417208
31	0.871	-0.0599818	131.101	0.879	-0.0560111	58.3304	0.543274
32	0.915	-0.0385789	118.54	0.949	-0.0227338	49.668	0.579041

## Sheet: Sheet2
10000	0.091	0.112	0.1015	-0.993534	10000	10607	0.0606957
3333.33	0.155	0.199	0.177	-0.752027	3333.33	3404.09	0.0212265
1111.11	0.244	0.404	0.324	-0.489455	1111.11	989.371	0.109566
370.37	0.51	0.602	0.556	-0.254925	370.37	328.118	0.114082
123.457	0.748	0.914	0.831	-0.080399	123.457	144.323	0.169014
0	1.324	1.482	1.403	0.147058	41.1523	49.4836
			0.445	-0.35164	13.7174	517.243	2
			0.602	-0.220404	4.57247	278.917	3
			0.429	-0.367543	1.52416	557.438	4
			0.661	-0.179799	0.508053	230.402	5
			0.684	-0.164944	0.169351	214.846	6
			0.682	-0.166216	0.0564503	216.135	7
			0.404	-0.393619	0.0188168	630.217	8
			0.457	-0.340084	0.00627225	489.865	9
			0.912	-0.0400052	0.00209075	119.338	10
			0.815	-0.0888424	0.000696917	150.173	11
			0.669	-0.174574	0.000232306	224.806	12
			0.645	-0.19044	7.74352e-05	242.235	17
			0.423	-0.37366	2.58117e-05	573.717	18
			0.497	-0.303644	8.60392e-06	412.667	19
			0.379	-0.421361	2.86797e-06	718.107	20
			0.507	-0.294992	9.55991e-07	396.203	21
			0.418	-0.378824	3.18664e-07	587.831	22
			0.49	-0.309804	1.06221e-07	424.806	23
			0.247	-0.607303	3.54071e-08	1722.73	24
			0.468	-0.329754	1.18024e-08	466.621	25
			0.559	-0.252588	3.93412e-09	324.529	26
			0.569	-0.244888	1.31137e-09	312.979	27
			0.476	-0.322393	4.37124e-10	450.734	28
			0.67	-0.173925	1.45708e-10	224.121	30
			0.871	-0.0599818	4.85694e-11	131.101	31
			0.915	-0.0385789	1.61898e-11	118.54	32
			0.283	-0.548214	5.3966e-12	1304.52	33
			0.437	-0.359519	1.79887e-12	536.78	34
			0.445	-0.35164	5.99622e-13	517.243	35
			0.47	-0.327902	1.99874e-13	462.572	36
			0.637	-0.195861	6.66246e-14	248.493	37
			0.333	-0.477556	2.22082e-14	935.491	38
			0.362	-0.441291	7.40274e-15	788.721	43
			0.625	-0.20412	2.46758e-15	258.342	57
			0.369	-0.432974	8.22526e-16	758.444	58
			0.512	-0.29073	2.74175e-16	388.336	59
			0.364	-0.438899	9.13918e-17	779.889	60
			0.393	-0.405607	3.04639e-17	666.795	61
			0.244	-0.61261	1.01546e-17	1766.29	62
			0.301	-0.521434	3.38488e-18	1150.05	203
			0.576	-0.239578	1.12829e-18	305.255	106
			0.729	-0.137272	3.76098e-19	188.613	112
			0.54	-0.267606	1.25366e-19	348.295	120
			1.259	0.100026	4.17887e-20	61.7426	123
			0.855	-0.0680339	1.39296e-20	136.164	124
			0.527	-0.278189	4.64319e-21	366.081	153
			0.266	-0.575118	1.54773e-21	1480.6	159
			0.309	-0.510042	5.15909e-22	1090.02	191
			0.332	-0.478862	1.7197e-22	941.259	308
			0.479	-0.319664	5.73233e-23	444.983	339
			0.388	-0.411168	1.91078e-23	684.475	249
			0.373	-0.428291	6.36925e-24	741.914	404
			0.42	-0.376751	2.12308e-24	582.124	513
			0.481	-0.317855	7.07695e-25	441.21	494
			0.276	-0.559091	2.35898e-25	1373.03	461
			0.434	-0.36251	7.86327e-26	544.391	506
			0.353	-0.452225	2.62109e-26	830.366	39
			0.447	-0.349692	8.73697e-27	512.524	42
			0.392	-0.406714	2.91232e-27	670.277	38
			0.509	-0.293282	9.70775e-28	393.028	41
			0.906	-0.0428718	3.23592e-28	120.959	52	PTB
			0.982	-0.00788851	1.07864e-28	102.598	59	PTB
			0.987	-0.00568285	3.59546e-29	101.539	40	PTB
			0.916	-0.0381045	1.19849e-29	118.275	29	PTB
			0.777	-0.109579	3.99496e-30	165.567	55	PTB
			0.676	-0.170053	1.33165e-30	220.074	57	PTB
			0.651	-0.186419	4.43884e-31	237.694	45	PTB
			0.667	-0.175874	1.47961e-31	226.186	44	PTB
			1.245	0.0951694	4.93205e-32	63.1699	54	PTB
			0.75	-0.124939	1.64402e-32	177.977	53	PTB
			0.912	-0.0400052	5.48005e-33	119.338	51	PTB
			0.876	-0.0574959	1.82668e-33	129.576	50	PTB
			0.973	-0.0118872	6.08895e-34	104.547	49	PTB
			0.917	-0.0376307	2.02965e-34	118.012	48	PTB
			0.925	-0.0338583	6.7655e-35	115.935	47	PTB
			0.921	-0.0357404	2.25517e-35	116.967	46	PTB
			1.22	0.0863598	7.51722e-36	65.8438	409	LTB
			1.029	0.0124154	2.50574e-36	93.2485	260	NEG
			1.182	0.0726175	8.35246e-37	70.2427	156	LTB
			0.712	-0.14752	2.78415e-37	197.932	222	NEG
			0.751	-0.12436	9.28052e-38	177.493	180	NEG
			0.737	-0.132533	3.09351e-38	184.453	237	NEG
			0.99	-0.00436481	1.03117e-38	100.911	161	NEG
			1.083	0.0346285	3.43723e-39	83.993	262	NEG
			0.877	-0.0570004	1.14574e-39	129.275	186	NEG
			0.921	-0.0357404	3.81914e-40	116.967	185	NEG
			0.779	-0.108463	1.27305e-40	164.699	207	LTB
			0.807	-0.0931265	4.24349e-41	153.231	268	LTB
			1.052	0.0220157	1.4145e-41	89.1293	310	LTB
			0.857	-0.0670192	4.71499e-42	135.516	493	NEG
			1.029	0.0124154	1.57166e-42	93.2485	416	NEG
			0.826	-0.08302	5.23888e-43	146.114	510	NEG
			1.063	0.0265333	1.74629e-43	87.2545	500	NEG
			0.926	-0.033389	5.82098e-44	115.679	498	NEG
			0.913	-0.0395292	1.94033e-44	119.071	105	NEG
			0.847	-0.0721166	6.46775e-45	138.806	412	NEG
			0.648	-0.188425	2.15592e-45	239.948	236	NEG
			0.819	-0.0867161	7.18639e-46	148.678	464	NEG
			0.765	-0.116339	2.39546e-46	170.918	463	NEG
			0.78	-0.107905	7.98488e-47	164.268	100	NEG
			0.599	-0.222573	2.66163e-47	281.779	184	NEG
			0.469	-0.328827	8.87209e-48	464.59	266	NEG
			0.897	-0.0472076	2.95736e-48	123.452	253	NEG
			0.786	-0.104577	9.85787e-49	161.715	99	NEG
			0.873	-0.0589858	3.28596e-49	130.488	313	NEG
			1.102	0.0421816	1.09532e-49	81.0599	431	NEG
			1.132	0.0538464	3.65106e-50	76.73	447	LTB
			0.664	-0.177832	1.21702e-50	228.28	341	NEG
			1.038	0.0161974	4.05674e-51	91.6035	190	LTB
			0.664	-0.177832	1.35225e-51	228.28	421	NEG
			0.681	-0.166853	4.50749e-52	216.785	188	NEG
			0.705	-0.151811	1.5025e-52	201.969	411	NEG
			1.075	0.0314085	5.00832e-53	85.2754	298	LTB
			1.008	0.00346053	1.66944e-53	97.2621	376	LTB
			0.959	-0.0181814	5.5648e-54	107.69	328	LTB
			0.837	-0.0772745	1.85493e-54	142.216	209	LTB
			0.73	-0.136677	6.18311e-55	188.086	410	NEG
			1.111	0.0457141	2.06104e-55	79.7235	311	LTB
			0.939	-0.0273344	6.87012e-56	112.43	497	LTB
			0.858	-0.0665127	2.29004e-56	135.193	192	LTB
			0.959	-0.0181814	7.63347e-57	107.69	295	NEG
			0.61	-0.21467	2.54449e-57	271.492	395	NEG
			1.003	0.00130093	8.48163e-58	98.2556	502	LTB
			0.421	-0.375718	2.82721e-58	579.301	477	LTB
			0.841	-0.075204	9.42403e-59	140.837	247	LTB
			0.571	-0.243364	3.14134e-59	310.743	132	LTB
			0.49	-0.309804	1.04711e-59	424.806	218	LTB
			0.611	-0.213959	3.49038e-60	270.585	480	LTB
			0.949	-0.0227338	1.16346e-60	110.022	281	NEG
			0.631	-0.199971	3.8782e-61	253.346	451	NEG
			0.62	-0.207608	1.29273e-61	262.618	414	LTB
			0.658	-0.181774	4.30912e-62	232.554	205	LTB
			0.784	-0.105684	1.43637e-62	162.559	426	LTB
			0.645	-0.19044	4.78791e-63	242.235	230	LTB
			0.666	-0.176526	1.59597e-63	226.881	495	LTB
			0.714	-0.146302	5.3199e-64	196.801	427	LTB
			0.493	-0.307153	1.7733e-64	419.539	137	NEG
			0.692	-0.159894	5.91099e-65	209.8	319	NEG
			0.987	-0.00568285	1.97033e-65	101.539	446	LTB
			0.423	-0.37366	6.56777e-66	573.717	314	NEG
			0.859	-0.0660068	2.18926e-66	134.872	291	LTB
			0.714	-0.146302	7.29752e-67	196.801	125	NEG
			0.61	-0.21467	2.43251e-67	271.492	234	NEG
			0.298	-0.525784	8.10836e-68	1173.84	221	LTB
			0.407	-0.390406	2.70279e-68	620.759	271	LTB
			0.331	-0.480172	9.00929e-69	947.08	385	NEG
			0.836	-0.0777937	3.0031e-69	142.564	449	LTB
			0.522	-0.282329	1.00103e-69	373.283	135	LTB
			0.519	-0.284833	3.33677e-70	377.706	402	LTB
			0.807	-0.0931265	1.11226e-70	153.231	402	LTB
			0.707	-0.150581	3.70753e-71	200.804	408	LTB
			0.738	-0.131944	1.23584e-71	183.942	462	LTB
			0.539	-0.268411	4.11947e-72	349.617	260	repeat
			2.046	0.310906	1.37316e-72	22.8871	409	repeat
			1.213	0.0838608	4.57719e-73	66.6227	500	repeat
			1.064	0.0269416	1.52573e-73	87.087	262	repeat
			0.688	-0.162412	5.08577e-74	212.301	416	repeat
			0.611	-0.213959	1.69526e-74	270.585	447	repeat
			1.172	0.0689276	5.65086e-75	71.4731	190	repeat
			0.835	-0.0783135	1.88362e-75	142.913	10	repeat
			0.879	-0.0560111	6.27873e-76	128.674	31	repeat
			0.949	-0.0227338	2.09291e-76	110.022	32	repeat
			0.629	-0.201349	6.97637e-77	254.995	295	repeat
			1.1629	0.0655424	2.32546e-77	72.6209	502	repeat
			0.996	-0.00174066	7.75152e-78	99.6721	54	repeat
			0.902	-0.0447935	2.58384e-78	122.058	431	repeat
			0.855	-0.0680339	8.6128e-79	136.164	319	repeat
			0.981	-0.00833099	2.87093e-79	102.812	110

## Sheet: Sheet3
Concentration	OD 1	OD 2	Average	Log OD	Concentration	Rev Conc
10000	0.081	0.082	0.0815	-1.08884	10000	8567.5	0.14325
3333.33	0.147	0.116	0.1315	-0.881074	3333.33	3140.08	0.0579758
1111.11	0.217	0.189	0.203	-0.692504	1111.11	1262.72	0.136445
370.37	0.309	0.354	0.3315	-0.479516	370.37	451.276	0.218444
123.457	0.66	0.708	0.684	-0.164944	123.457	98.7289	0.200296
0	0.708	1.432	1.07	0.0293838	41.1523	38.6127
			0.906	-0.0428718	13.7174	54.7429		52	PTB
			0.982	-0.00788851	4.57247	46.2307		59	PTB
			0.987	-0.00568285	1.52416	45.7407		kl	PTB
			0.916	-0.0381045	0.508053	53.4965		29	PTB
			0.777	-0.109579	0.169351	75.5587		NB	PTB
			0.676	-0.170053	0.0564503	101.196		57	PTB
			0.651	-0.186419	0.0188168	109.522		45	PTB
			0.667	-0.175874	0.00627225	104.082		44	PTB
			1.245	0.0951694	0.00209075	28.1		54	PTB
			0.75	-0.124939	0.000696917	81.3787		53	PTB
			0.912	-0.0400052	0.000232306	53.99		51	PTB
			0.876	-0.0574959	7.74352e-05	58.7503		50	PTB
			0.973	-0.0118872	2.58117e-05	47.1324		49	PTB
			0.917	-0.0376307	8.60392e-06	53.3742		48	PTB
			0.925	-0.0338583	2.86797e-06	52.4103		47	PTB
			0.921	-0.0357404	9.55991e-07	52.889		46	PTB
			1.22	0.0863598	3.18664e-07	29.3218		409	LTB
			1.029	0.0124154	1.06221e-07	41.9113		260	NEG
			1.182	0.0726175	3.54071e-08	31.3345		156	LTB
			0.712	-0.14752	1.18024e-08	90.7586		222	NEG
			0.751	-0.12436	3.93412e-09	81.1515		180	NEG
			0.737	-0.132533	1.31137e-09	84.4195		237	NEG
			0.99	-0.00436481	4.37124e-10	45.4503		161	NEG
			1.083	0.0346285	1.45708e-10	37.6467		262	NEG
			0.877	-0.0570004	4.85694e-11	58.6099		186	NEG
			0.921	-0.0357404	1.61898e-11	52.889		185	NEG
			0.779	-0.108463	5.3966e-12	75.1523		207	LTB
			0.807	-0.0931265	1.79887e-12	69.7856		268	LTB
			1.052	0.0220157	5.99622e-13	40.0119		310	LTB
			0.857	-0.0670192	1.99874e-13	61.5164		493	NEG
			1.029	0.0124154	6.66246e-14	41.9113		416	NEG
			0.826	-0.08302	2.22082e-14	66.4602		510	NEG
			1.063	0.0265333	7.40274e-15	39.1481		500	NEG
			0.926	-0.033389	2.46758e-15	52.2916		498	NEG
			0.913	-0.0395292	8.22526e-16	53.866		105	NEG
			0.847	-0.0721166	2.74175e-16	63.0501		412	NEG
			0.648	-0.188425	9.13918e-17	110.588		236	NEG
			0.819	-0.0867161	3.04639e-17	67.6576		464	NEG
			0.765	-0.116339	1.01546e-17	78.0669		463	NEG
			0.78	-0.107905	3.38488e-18	74.9503		100	NEG
			0.599	-0.222573	1.12829e-18	130.423		184	NEG
			0.469	-0.328827	3.76098e-19	217.913		266	NEG
			0.897	-0.0472076	1.25366e-19	55.9016		253	NEG
			0.786	-0.104577	4.17887e-20	73.7549		99	NEG
			0.873	-0.0589858	1.39296e-20	59.1747		313	NEG
			1.102	0.0421816	4.64319e-21	36.2977		431	NEG
			1.132	0.0538464	1.54773e-21	34.3088		447	LTB
			0.664	-0.177832	5.15909e-22	105.071		341
			1.038	0.0161974	1.7197e-22	41.1525		190	LTB
			0.664	-0.177832	5.73233e-23	105.071		421	NEG
			0.681	-0.166853	1.91078e-23	99.6437		188	NEG
			0.705	-0.151811	6.36925e-24	92.6596		411	NEG
			1.075	0.0314085	2.12308e-24	38.2369		298	LTB
			1.008	0.00346053	7.07695e-25	43.7642		376	LTB
			0.959	-0.0181814	2.35898e-25	48.5876		328	LTB
			0.837	-0.0772745	7.86327e-26	64.6409		209	LTB
			0.73	-0.136677	2.62109e-26	86.1269		410	NEG
			1.111	0.0457141	8.73697e-27	35.6835		311	LTB
			0.939	-0.0273344	2.91232e-27	50.7843		497	LTB
			0.858	-0.0665127	9.70775e-28	61.3661		192	LTB
			0.959	-0.0181814	3.23592e-28	48.5876		295	NEG
			0.61	-0.21467	1.07864e-28	125.538		395	NEG
			1.003	0.00130093	3.59546e-29	44.2232		502	LTB
			0.421	-0.375718	1.19849e-29	273.316		477	LTB
			0.841	-0.075204	3.99496e-30	63.9975		247	LTB
			0.571	-0.243364	1.33165e-30	144.203		132	LTB
			0.49	-0.309804	4.43884e-31	198.78		218
			0.611	-0.213959	1.47961e-31	125.107		480	LTB
			0.949	-0.0227338	4.93205e-32	49.668		281	NEG
			0.631	-0.199971	1.64402e-32	116.932		451	NEG
			0.62	-0.207608	5.48005e-33	121.327		414	LTB
			0.658	-0.181774	1.82668e-33	107.092		205	LTB
			0.784	-0.105684	6.08895e-34	74.1502		426	LTB
			0.645	-0.19044	2.02965e-34	111.67		230	LTB
			0.666	-0.176526	6.7655e-35	104.41		495	LTB
			0.714	-0.146302	2.25517e-35	90.226		427	LTB
			0.493	-0.307153	7.51722e-36	196.25		137	NEG
			0.692	-0.159894	2.50574e-36	96.3494		319	NEG
			0.987	-0.00568285	8.35246e-37	45.7407		446	LTB
			0.423	-0.37366	2.78415e-37	270.611		314	NEG
			0.859	-0.0660068	9.28052e-38	61.2163		291	LTB
			0.714	-0.146302	3.09351e-38	90.226		125	NEG
			0.61	-0.21467	1.03117e-38	125.538		234	NEG
			0.298	-0.525784	3.43723e-39	564.305		221	LTB
			0.407	-0.390406	1.14574e-39	293.414		271	LTB
			0.331	-0.480172	3.81914e-40	452.707		385	NEG
			0.836	-0.0777937	1.27305e-40	64.8032		449	LTB
			0.522	-0.282329	4.24349e-41	174.072		135	LTB
			0.519	-0.284833	1.4145e-41	176.19		402	LTB
			0.807	-0.0931265	4.71499e-42	69.7856		402	LTB
			0.707	-0.150581	1.57166e-42	92.1105		408	LTB
			0.738	-0.131944	5.23888e-43	84.1797		462	LTB
			0.539	-0.268411	1.74629e-43	162.752		260	repeat
			2.046	0.310906	5.82098e-44	9.91005		409	repeat
			1.213	0.0838608	1.94033e-44	29.6779		500	repeat
			1.064	0.0269416	6.46775e-45	39.0709		262	repeat
			0.688	-0.162412	2.15592e-45	97.5285		416	repeat
			0.611	-0.213959	7.18639e-46	125.107		447	repeat
			1.172	0.0689276	2.39546e-46	31.898		190	repeat
			0.835	-0.0783135	7.98488e-47	64.9662		10	repeat
			0.879	-0.0560111	2.66163e-47	58.3304		31	repeat
			0.949	-0.0227338	8.87209e-48	49.668		32	repeat
			0.629	-0.201349	2.95736e-48	117.713		295	repeat
			1.1629	0.0655424	9.85787e-49	32.424		502	repeat
			0.996	-0.00174066	3.28596e-49	44.8778		54	repeat
			0.902	-0.0447935	1.09532e-49	55.2535		431	repeat
			0.855	-0.0680339	3.65106e-50	61.8187		319	repeat
			0.981	-0.00833099	1.21702e-50	46.3296		110
