# Supplementary material for: Evaluation of circulating serum cathelicidin levels as a potential biomarker to discriminate between active and latent tuberculosis in Uganda
Source: PLoS One. 2022 Aug 26;17(8):e0272788. doi: 10.1371/journal.pone.0272788 (PMC9416991; doi:10.1371/journal.pone.0272788)
Supplement: S1 Dataset — (ZIP) [file pone.0272788.s003.zip]

Archive with 4 entries (4 files):
- DATA SET FOUR.xlsx
- DATA SET TWO.xlsx
- DATA SET THREE.xlsx
- DATA ONE.xlsx
