# Supplementary material for: Evaluation of circulating serum cathelicidin levels as a potential biomarker to discriminate between active and latent tuberculosis in Uganda
Source: PLoS One. 2022 Aug 26;17(8):e0272788. doi: 10.1371/journal.pone.0272788 (PMC9416991; doi:10.1371/journal.pone.0272788)
Supplement: S1 Dataset — (ZIP) [file pone.0272788.s003.zip › DATA SET FOUR.xlsx]

## Sheet: Sheet1
labno	age	sex	tbstatus	tribe	districtorigin	religion	educ	occupa	bcgscar	genxpert	mtbdetection	resistance	alcohol	smoking	hiv	bmi	ll37ngml	crpmgdl	sgptul	sgotul	alpul	albmgdl	cremgdl	ggtul	progdl	freeandbioavailablevitadngml	totalvitadngml	dbpgene	alleles	gcrs4588	var32	gcrs7041	genotype2	var35	var36	var37	var38	var39	var40	var41	var42	var43	var44	var45	var46	var47	var48	var49	var50
1		F	Active TB	GANDA			Secondary and above		No						NEG												1			homozygous		homozyous
2	45	M	Active TB	NKOLE	KIRUHURA	PROTEST	Primary and below	FARMER	No	POS			No	NO	NEG		517.2	1	21.1	44.5		2.4	0.2	71.8	7.7	1.9	17	GC1F		AC		TG
3	16	F	Active TB	CONGO	KLA	PROTEST	Secondary and above	STUDENT	No	POS			No	NO	NEG		278.2	9.9	2.3	10.1	53	3.3	0.1	71	8.3	1.3	21.3	GC1F		AC		TG
4	23	M	Active TB	GANDA	WAKISO	MUSLIM	Secondary and above	SHOP ATTENDA	YES	POS			No	NO	NEG		557.4	8.6	7	45.6		3	0.2	76.6	8.1	3.1	13.4	GC1F		AC		TG
5	36	F	Active TB	GANDA	KYOTERA	BORN AGAIN	Primary and below	WITRESS	No	POS			No	NO	NEG		230.4									1.1	14.9	GC1F		AC		TG
6	58	F	Active TB	NKOLE	MBARARA	PROTEST	Primary and below	FARMER	YES	POS			No	NO	NEG		214.8	0.1	2.8	7.9	26		2.3	33.2		1.1	21.3	GC1F		AC		TG
7	35	M	Active TB	GANDA	WAKISO	MUSLIM	Primary and below	PHONE SELLER	No	POS	low	not detected	No	NO	NEG		216.1									1.1	21.7	GC1F		AC		TG
8	18	F	Active TB	GANDA	MUKONO	PROTEST	Secondary and above	STUDENT	No	POS			No	NO	NEG		630.2									2.7	14.7	GC1F		AC		TG
9	19	F	Active TB	GANDA	JINJA	MUSLIM	Secondary and above	MOBILE M ATTE	YES	POS	low	not detected	No	NO	NEG		489.9							11.6		1.2	18.9	GC1F		AC		TG
10	40	F	Active TB	MUTOORO	KLA	CATHOLIC	Primary and below	CLUB OWNER	YES	POS			YES	NO	POS		119.3			9.9	49		0.2	40	6.3	1.1	33.8	GC1F		AC		TG
11	35	F	Active TB	GANDA	MUKONO	PROTEST	Primary and below	CLOTH SELLER	YES	POS			No	NO	POS		150.2	4.1	11.8	23.8	141	2.5	0.2	49.9	7.1	1.1	10.7	GC1F		AC		TG
12	45	F	Active TB	NYRWANDA	MBARARA	CATHOLIC	Primary and below	SALOON	No	POS	low	not detected	No	NO	POS		224.8									3.2	9.7	GC1F		AC		TG
17	38	M	Active TB	GANDA	WAKISO	CATHOLIC	Primary and below	BUILDER	No	POS	meduim	not detected		A	POS		242.2	17.3		4.9	31	3.1	0.2	20.8	7.8	1.3	18.3	GC1F		AC		TG
18	20	M	Active TB	GANDA	WAKISO	BORN AGAIN	Secondary and above	BUILDER	No	POS	low	indeterminate	3.6	O	POS		573.7									1.7	11.8	GC1F		AC		TG
19	23	M	Active TB	GANDA	KAYUNGA	BORN AGAIN	Secondary and above	MECHANIC	YES	POS	meduim	not detected	5.8	O	pos		412.7	8.9		15.7	102	3.9	0.2	23	7.8	1.2	7.6	GC1F		AC		TG
20	46	M	Active TB	GANDA	MUKONO	BORN AGAIN	Secondary and above	CAR WASHER	YES	POS	low	not detected	9.6	A	pos		718.1	0.6		8.3	46	3.2	0.2	14.1	7.2		21.5	GC1F		AC		TG
21	33	M	Active TB	GANDA	GOMBE	CATHOLIC	Secondary and above	DRIVER	No	POS	high	not detected	6	O	POS		396.2	3.4		16.2		3.8	0.3	92.1	8.1	2.7	17.4	GC1F		AC		TG
22	47	M	Active TB	GANDA	SAMYA	PROTEST	Secondary and above	BUSINESS	No	POS	low	not detected	6.9	O	POS		587.8	16.6	2.8	7.9	26	3.8	2.3	33.2	9.2	1.1	21.3	GC1F		AC		TG
23	28	M	Active TB	LUGBARA	ARUA	CATHOLIC	Primary and below	BUSINESS	YES	POS	meduim	not detected	4.6	AB	POS		424.8	10.4		12.4	74	2	0.1		5.4	1.1	27.5	GC1F		AC		TG
24	40	M	Active TB	GANDA	BUTAMBALA	MUSLIM	Primary and below	BUSINESS	No	POS	high	not detected	6.9	O	POS		1722.7	2			38		0.1	40	7.2	1.2	8.3	GC1F		AC		TG
25	30	F	Active TB	GANDA	KLA	CATHOLIC	Secondary and above	HOUSEWIFE	YES	POS	low	not detected	5.1	B	POS		466.6	0.3		17.1	76	4.3	0.2	24.7	8.8	1.3	23	GC1F		AC		TG
26	15	F	Active TB	ITESO	SOROTI	BORN AGAIN	Secondary and above	STUDENT	YES	POS	meduim	not detected	6.6	B	pos		324.5	16.7		6.1	53	3.1	0.2	58.7	7.1	1.2	21.8	GC1F		AC		TG
27	44	M	Active TB	GANDA	KLA	CATHOLIC	Secondary and above	MECHANIC	No	POS	meduim	not detected	20.6	B	pos		313									1.1	3	GC1F		AC		TG
28	28	F	Active TB	NKOLE	MBARARA	BORN AGAIN	Secondary and above	WITRESS	YES	POS	low	not detected		B	pos		450.7	2.7		14.8	47	3.8	0.2	11.9	8.5	1.3	4.4	GC1F		AC		TG
29	45	F	Active TB	GANDA	MASAKA	CATHOLIC	Primary and below	BUSINESS	No	POS	meduim	not detected	7.3	B	pos		118.3	16.4		4.7	46	2.7	0.2	13.6	6.7	1.8	26.8	GC1F		AC		TG
30	27	F	Active TB	GANDA	WAKISO	MUSLIM	Primary and below	HOUSEWIFE	No	POS			No	NO	POS		224.1	3.8		16.6	73	2.8	0.2	43.6	8.3	1.1	28	GC1F		AC		TG
31	30	F	Active TB	GANDA	BUTAMBALA	MUSLIM	Primary and below	HOUSEWIFE	No	POS	meduim	not detected	7.6	O	pos		131.1	7.9	4.3	85.6	60	2.7	0.2	27.9		1.1	21	GC1F		AC		TG
32	25	F	Active TB	GANDA	BUTAMBALA	MUSLIM	Primary and below	HOUSEWIFE	No	POS	low	indeterminate	7.8	B	pos		118.5	0.6		2.7		3.2	0.2	9	7.2	1.5	31.6	GC1F		AC		TG
33	25	M	Active TB	GANDA	MASAKA	CATHOLIC	Secondary and above	WELDER	YES	POS	meduim	not detected	7.3	O	pos		1304.5	7.8		1.1	50	3.2		0	8.4	1.1	14.7	GC1F		AC		TG
34	47	M	Active TB	ATESO	KABERAMAIDO	PROTEST	Primary and below	SECURITY GUARD	YES	POS	low	not detected	7.6	O	pos		536.8	20.2	8.5	12.8	30	2.9	0	46.3	6.9	1.1	17.5	GC1F		AC		TG
35	27	F	Active TB	GANDA	KLA	CATHOLIC	Secondary and above	BETTING	YES	POS	low	not detected		A	pos		517.2	0.1		26.7	39	4	0.2	183.5	7.9	4.2	17.7	GC1F		AC		TG
36	18	F	Active TB	GANDA	GOMBE	BORN AGAIN	Primary and below	UNEMPLOYED	No	POS	high	not detected	92	A	pos		462.6	7.3	1.9	7	66	3.7	0.2	63	9.2	1.1	13.6	GC1F		AC		TG
37	35	F	Active TB	GANDA	WAKISO	BORN AGAIN	Secondary and above	SALOON	YES	POS			No	NO	NEG		248.5	3.1	4.8	6.3	51	3.6	0.3	33.7	7.9	1.5	20.1	GC1F		AC		TG
38	24	F	Active TB	GANDA	KAYUNGA	BORN AGAIN	Secondary and above	UNEMPLOYED	No	POS	high	not detected	91	A	neg		935.5	17.2		18.6	66	2.7	0.2	49.7	7.7		15.5	GC1F		AC		TG
39	35	F	Active TB	GANDA	MASAKA	CATHOLIC	Secondary and above	UNEMPLOYED	No	POS	meduim	not detected	5.5	O	pos		830.4									1.1	34.8	GC1F		AC		TG
40	22	F	Active TB	GANDA	KLA	CATHOLIC	Primary and below	UNEMPLOYED	No	POS	high	not detected	7.7	O	pos		101.5	10.9		5.2	73	2.9	0.3	44.8	9.1	1.7	16.7	GC1F		AC		TG
41	36	F	Active TB	GANDA	MASAKA	MUSLIM	Primary and below	PETTY BUSINESS	No	POS	low	indeterminate	6.1	O	pos		393									1.5	5.8	GC1F		AC		TG
42	32	F	Active TB	GANDA	MITYANA	BORN AGAIN	Secondary and above	SALOON	No	POS	low	not detected	100	O	pos		512.5	7.3	0	4.3	67	14.8	0.3	14.8	8.7	1.2	23.4	GC1F		AC		TG
43	27	M	Active TB	GANDA	MITYANA	CATHOLIC	Secondary and above	MECHANIC	No	POS	high	not detected	117	B	Pos		788.7	13.9		2.7	38		0.19	27.2	7.28	1.2	22.9	GC1F		AC		TG
44	34	M	Active TB	GANDA	KLA	CATHOLIC	Secondary and above	BUSINESS	No	POS			No	NO	POS		226.2	2.8	1.9	5.8	76	30.5	0.3	30.5	9.6	1.1	13.6	GC1F		AC		TG
45	24	F	Active TB	GANDA	KLA	BORN AGAIN	Secondary and above	DESIGNER	No	POS			No	NO	NEG		237.7	1.7		7.4	92	3.5	0.2	79.5	6.6	1.7	19.6	GC1F		AC		TG
46	21	F	Active TB	NKOLE	MBARARA	BORN AGAIN	Secondary and above	BUSINESS	YES	POS			YES	NO	NEG		117	7.1	5.9	11.7	52	3.9	0.3	30.8	8.5	1.1	13.8	GC1F		AC		TG
47	19	M	Active TB	GANDA	LUWEERO	BORN AGAIN	Secondary and above	STUDENT	YES	POS			No	NO	NEG		116									1.8	5.8	GC1F		AC		TG
48	31	F	Active TB	NKOLE	RAKAI	BORN AGAIN	Primary and below	BUSINESS	No	POS	low	not detected	6.6	O	pos		118									8.4	23	GC1F		AC		TG
49	25	M	Active TB	GANDA	MITYANA	CATHOLIC	Secondary and above	ELECTRICIAN	YES	POS	meduim	not detected	102	O	pos		104.5	8.3			51	3	0.3	27.6	7.8	1.8	14.8	GC1F		AC		TG
50	19	F	Active TB	ACHOLI	GULU	MUSLIM	Secondary and above	COBBLER	No	POS	high	not detected	NIL	O	pos		129.6	7.7		26.7	158	74.9	0.2	74.9	6.2	1.3	15	GC1F		AC		TG
51	21	M	Active TB	MUSOGA	NAMUTUMBA	PROTEST	Secondary and above	STUDENT	YES	POS	high	not detected	102	A	pos		119.3	0.2		6.1	38	4.3	0.1	23.5	8.1	1.3	17	GC1F		AC		TG
52	24	M	Active TB	GANDA	MUKONO	CATHOLIC	Secondary and above	BUSINESS	YES	POS	low	not detected	7	B	pos		121	16		6.1	60	2.2	0.1	28.1	7.2	1.1	11.2	GC1F		AC		TG
53	31	M	Active TB	GANDA	KALISIZO	SDA	Primary and below	DRIVER	No	POS	low	not detected	No	NO	POS		178	9.3	5	16.9	131	3.4	0.2		8	1.8	16	GC1F		AC		TG
55	33	F	Active TB	NKOLE	NTUNGAMO	BORN AGAIN	Secondary and above	UNEMPLOYED	YES	POS	meduim	not detected	No	NO	NEG		165.6	13.8	5.2	13.3	48	2.8	0.2	22.1	7.4	7.8	3	GC1F		AC		TG
56	27	M	Active TB	GANDA	WAKISO	BORN AGAIN	Secondary and above	SOUNDMAN	YES	POS			No	NO	NEG												23	GC1F		AC		TG
57	20	F	Active TB	GANDA	LUWEERO	PROTEST	Primary and below	UNEMPLOYED	No	POS	low	not detected	7.6	O	pos		258.3	14.3		10.3	73	2.2	0.2	45.6	7.5	1.3	7.2			AC		TG
58	32	M	Active TB	GANDA	KIBOGA	PROTEST	Secondary and above	BUSINESS	No	POS	low	indeterminate	4.9		pos		758.4	9.8	2.1	4.7	42	3.2	0.1	17.5	7.9	2.7	19.9			AC		TG
59	57	M	Active TB	GANDA	WAKISO	MUSLIM	Primary and below	BODA RIDER	YES	POS	high	not detected	6.4	O	pos		388.3									10.5	21			AC		TG
60	22	F	Active TB	GANDA	KASANDA	BORN AGAIN	Primary and below	UNEMPLOYED	YES	POS	meduim	not detected	6.1	O	pos		779.9									1.4	3.3			AC		TG
61	29	M	Active TB	GANDA	MASAKA	CATHOLIC	Secondary and above	BUSINESS	No	POS	low	not detected	98				666.8	17.6			45	2.1	0.2	35.4	5.3	1.5	16.9			AC		TG
62	26	M	Active TB		KLA	BORN AGAIN	Secondary and above	DRIVER	No	POS	low	not detected	6				1766.3	1.3		6.5	47	3.8	0.3	46.3	8.4	1.8	10.6			AC		TG
63	8	F	Health controls			catholic	Primary and below	Student	YES				No	NO	NEG		161.7									4.2	20.4			AC		TG
64	27	M	Health controls			catholic	Primary and below	Unskilled	No				No	NO	POS		164.3									5.7		GC1F		AC		TG
65	12	M	Health controls			Protestant	Secondary and above	None	Yes				Yes	NO	NEG		119.1									6.2		GC1F		AC		TG
66	26	F	Health controls			Moslem	Primary and below	Student	Yes				No	NO	NEG	23	305.3									3.3	16.7	GC1F		AC		TG
67	7	M	Health controls			Moslem	Primary and below	None	Yes				No	NO	NEG		102.8									3.3		GC1F		AC		TG
68	32	F	Health controls			Moslem	Primary and below	Student	No				No	NO	NEG	22	188.6									9		GC1F		AC		TG
69	23	F	LTBI			Catholic	Primary and below	None	No				Yes	NO	NEG	22	348.3									9.4		GC1F		AC		TG
70	28	F	LTBI			Moslem	Primary and below	Business	No				No	NO	NEG		61.7									3.4		GC1F		AC		TG
71	33	F	LTBI			Moslem	Primary and below	Business	No				No	NO	NEG		136.2									3.7		GC1F		AC		TG
72	23	F	Health controls			Catholic	Primary and below	Student	Yes				Yes	NO	NEG		196.8									5.9	5.9			AC		TG
73	55	M	LTBI			Catholic	Primary and below	None	Yes				Yes	Yes	NEG	20	310.7									5				AC		TG
74	14	F	LTBI					Unskilled							NEG		373.3									9	16			AC		TG
75	14	F	Health controls					None							NEG		419.5									5.3	22			AC		TG
76	16	F	LTBI			Catholic	Primary and below	Business	No				No	NO	NEG		366.1									1.1		GC1F		AC		TG
77	30	M	LTBI			Protestant	Secondary and above	None	No				Yes	NO	NEG	22	91									6.3		GC1F		AC		TG
78	19	F	LTBI			Protestant	Secondary and above	None	No				No	NO	NEG	20	1480.6									1.5		GC1F		AC		TG
79	16	M	Health controls			Protestant	Primary and below	Student	Yes				No	NO	NEG		141.3									5.5		GC1F		AC		TG
80	30	F	Health controls			Catholic	Secondary and above	Student	Yes				Yes	NO	NEG	27	177.5									10.4	16.7	GC1F		AC		TG
81	42	M	Health controls			Protestant	Secondary and above	Student	Yes				Yes	NO	NEG		281.8									4.4	27.8	GC1F		AC		TG
82	18	M	Health controls			Catholic	Secondary and above	Business	No				Yes	NO	NEG		117									5.3	28.5	GC1F		AC		TG
83	24	F	Health controls			Catholic	Secondary and above	Unskilled	Yes				Yes	NO	NEG	22	129.3									4.1	17.7	GC1F		AC		TG
84	10	F	Health controls			Protestant	Primary and below	Unskilled	Yes				No	NO	NEG		216.8									1.9				AC		TG
85	10	M	LTBI			Moslem	Primary and below	None	No				No	NO	NEG		183.2									2.1	16.3			AC		TG
86	12	M	LTBI			Moslem	Primary and below	Student	No				No	NO	NEG		1090									4.8		GC1F		AC		TG
87	22	F	LTBI			Catholic	Secondary and above	Student	No				Yes	NO	NEG	21	135.2									5.1				AC		TG
88	13	F	LTBI			Protestant	Primary and below	None	Yes				No	NO	NEG		1150									5	26.3	GC1F		AC		TG
89	35	F	LTBI			Catholic	Primary and below	None	No				No	NO	POS	30	232.6									5.1	21.6			AC		TG
90	19	F	LTBI			Moslem	Primary and below	None	Yes				No	NO	NEG	16	164.7									6.2		GC1F		AC		TG
91	42	M	LTBI			Protestant	Secondary and above	None	Yes				Yes	Yes	NEG	16	1173.8									2.8	17			AC		TG
92	32	F	Health controls					None							NEG		197.9									2.9		GC1F		AC		TG
93	24	F	LTBI			Protestant	Secondary and above	Unskilled	Yes				No	NO	POS	27	242.2									1.3	29.2			AC		TG
94	25	F	Health controls			Catholic	Primary and below	None	Yes				Yes	NO	NEG	19	271.5									6.2	7.3			AC		TG
95	32	M	Health controls			Protestant	Secondary and above	None	Yes				Yes	NO	NEG	23	239.9									5	32	GC1F		AC		TG
96	24	F	Health controls			Protestant	Primary and below	Student	Yes				Yes	NO	NEG	26	184.5									7.5		GC1F		AC		TG
97	42	F	LTBI			Protestant	Primary and below	Student	Yes				Yes	NO	NEG	40	140.8									6.8				AC		TG
98	25	F	LTBI			Protestant	Primary and below	None	No				Yes	NO	NEG	24	684.5									6.2		GC1F		AC		TG
99	17	F	Health controls			Protestant	Primary and below	Unskilled	Yes				No	NO	NEG		123.5	0.1	5.2	28.5	69	4.3			8.2	5.5	32.1	GC1F		AC		TG
100	13	F	Health controls			Protestant	Primary and below	Business	Yes				No	NO	NEG		93.2									2.5	16.7	GC1F		AC		TG
101	38	M	Health controls			Protestant	Secondary and above	Business	Yes				Yes	NO	NEG	24	84									9.7	28	GC1F		AC		TG
102	32	F	Health controls			Protestant	Secondary and above	None	Yes				No	NO	NEG	22	464.6									5.9	28.3	GC1F		AC		TG
103	28	F	LTBI			Catholic	Primary and below	Business	No				Yes	NO	NEG	28	153.2									5.2	26.4	GC1F		AC		TG
104	24	F	LTBI			Protestant	Primary and below	Business	Yes				Yes	NO	NEG	23	620.8									4	10.4			AC		TG
105	52	F	Health controls			Catholic	Primary and below	Student	Yes				Yes	NO	NEG		137.5			28.5	18	1.7	0.2	11.9	3.8	3.8	27.8			AC		TG
106	28	F	LTBI			Protestant	Secondary and above	Student	No				Yes	NO	NEG	39	134.9									3.5	28			AC		TG
107	60	F	Health controls			Moslem	Primary and below	Student	No				No	NO	NEG	24	107.7									2.5	16			AC		TG
108	10	M	LTBI			Catholic	Primary and below	None	Yes				No	NO	NEG		107									4.1				AC		TG
109	23	F	LTBI			Protestant	Primary and below	Unskilled	Yes				No	Yes	POS	31	941.3									2.5	22.6	GC1F		AC		TG
110	29	F	LTBI			Catholic	Primary and below	None	Yes				No	NO	NEG	32	89.1									5.1		GC1F		AC		TG
111	24	F	LTBI			Protestant	Primary and below	Business	Yes				No	Yes	NEG	27	79.7									2.8				AC		TG
112	9	F	Health controls			Moslem	Primary and below	Business	Yes				No	NO	NEG		130.5									8.9				AC		TG
113	13	F	Health controls			Moslem	Primary and below	Business	Yes				No	NO	NEG		573.7			2.7				9		2.5	24.9			AC		TG
114	23	F	Health controls					None							NEG	29	209.8									5.3				AC		TG
115	33	M	LTBI			Moslem	Primary and below	Business	No				No	NO	NEG	27	107.7									6.2	35			AC		TG
116	56	F	LTBI			Catholic	Primary and below	Business	No				No	Yes	NEG	25	445									2.2		GC1F		AC		TG
117	51	M	LTBI			Catholic	Secondary and above	Student	Yes				No	NO	NEG	24	166.3									2.2				AC		TG
118	19	F	Health controls			Protestant	Secondary and above	Unskilled	No				No	Yes	NEG	25	947.1									7	25.7			AC		TG
119	14	F	Health controls			Protestant	Secondary and above	Unskilled	Yes				No	NO	NEG		271.5									3.2	19			AC		TG
120	21	M	LTBI			Catholic	Primary and below	Unskilled	Yes				No	Yes	NEG	21	755.4									2.1		GC1F		AC		TG
121	26	F	LTBI			Moslem	Secondary and above	Business	Yes				Yes	Yes	NEG	23	741.9									9.5		GC1F		AC		TG
122	12	F	LTBI			Moslem	Primary and below	Unskilled	Yes				No	NO	NEG		200.8									2.1		GC1F		AC		TG
123	25	F	LTBI			Moslem	Primary and below	Business	Yes				Yes	NO	NEG	19	658									1.2		GC1F		AC		TG
124	11	M	Health controls			Catholic	Primary and below	None	Yes				No	NO	NEG		188.1									4				AC		TG
125	10	M	Health controls					None							NEG		202									5.3				AC		TG
126	25	F	Health controls			Catholic	Primary and below	Business	No				Yes	NO	POS	21	138.8									5.3		GC1F		AC		TG
127	27	M	LTBI			Catholic	Secondary and above	Business	Yes				No	Yes	NEG	16	262.6									5.2				AC		TG
128	25	F	Health controls			Moslem	Primary and below	Student	Yes				No	Yes	NEG	18	93.2									2.5		GC1F		AC		TG
129	10	M	Health controls			Catholic	Primary and below	Student	No				No	NO	NEG		228.3									5.6				AC		TG
130	52	F	LTBI			Moslem	Secondary and above	None	Yes				Yes	NO	NEG	21	162.6									2.5	11.9			AC		TG
131	65	M	LTBI			Moslem	Secondary and above	Student	Yes				Yes	NO	NEG	14	196.8									8	35.5			AC		TG
132	9	M	Health controls			Moslem	Primary and below	Business	Yes				No	NO	NEG		162									3.8				AC		TG
133	56	F	LTBI			Catholic	Primary and below	Business	No				No	NO	NEG	21	101.5									3.9	41			AC		TG
134	18	M	LTBI			Protestant	Secondary and above	Business	No				No	NO	NEG	22	76.7									4.2				AC		TG
135	32	M	LTBI			Moslem	Primary and below	Student	Yes				No	NO	NEG	17	142.6									9.8	13			AC		TG
136	53	F	Health controls			Protestant	Primary and below	Business	Yes				No	Yes	NEG	18	253.3									1.4	21	GC1F		AC		TG
137	16	F	LTBI			Moslem	Secondary and above	None	Yes				No	Yes	NEG		1373									2.5	10.8	GC1F		AC		TG
138	13	M	LTBI			Protestant	Secondary and above	Business	Yes				No	NO	NEG		367.8									9.7		GC1F		AC		TG
139	15	F	Health controls			Protestant	Secondary and above	Unskilled	Yes				No	NO	NEG		170.9									2.5	18	GC1F		AC		TG
140	17	M	Health controls			Moslem	Secondary and above	None	Yes				No	Yes	NEG		148.7									5.1		GC1F		AC		TG
141	17	F	LTBI			Protestant	Secondary and above	Student	No				No	NO	NEG		579.3									5.8				AC		TG
142	23	F	LTBI			Protestant	Secondary and above	Student	Yes				No	NO	NEG	20	270.6									4.2				AC		TG
143	33	M	Health controls			Catholic	Secondary and above	Business	Yes				No	Yes	NEG	17	135.5									9.3		GC1F		AC		TG
144	23	F	LTBI			Protestant	Secondary and above	Unskilled	Yes				No	NO	NEG	21	441.2									9.3		GC1F		AC		TG
145	23	F	LTBI			Protestant	Secondary and above	None	Yes				No	NO	NEG		226.9									4.5				AC		TG
146	59	F	LTBI			Protestant	Primary and below	Business	Yes				No	NO	NEG	46	112.4									3.8				AC		TG
147	26	M	Health controls			Protestant	Secondary and above	None	Yes				Yes	NO	NEG	20	115.7									7		GC1F		AC		TG
148	65	M	Health controls			Protestant	Primary and below	None	Yes				Yes	NO	NEG	25	87.3	0.1		7.5	37		0.2			3.2		GC1F		AC		TG
149	30	F	LTBI			Protestant	Primary and below	Unskilled	Yes				No	NO	POS	27	98.3									8.2	33			AC		TG
150	30	F	LTBI			Protestant	Secondary and above	Business	Yes				Yes	NO	NEG	22	544.4									1.8		GC1F		AC		TG
151	12	M	Health controls			Protestant	Primary and below	Business	Yes				No	NO	NEG		146.1									2.5		GC1F		AC		TG
152	54	F	LTBI			Protestant	Secondary and above	Student	Yes				No	NO	NEG	18	582.1									4.2		GC1F		AC		TG
153	23	F	Health controls			Protestant	Secondary and above	None	Yes				Yes	NO	NEG		228.3									9.6	24					TG
154	26	M	LTBI												NEG		424.8										18.9					TG
54	30	F	Active TB	GANDA	KIBOGA	BORN AGAIN	Primary and below	BUSINESS	no				No	no	POS		126.4									1.9		GC2		AA		TG
13	35	M	Active TB	mukiga	rukungiri	protestant	O LEVEL	BODA RIDER	No				YES	NO	POS													GC2		AA		TG
[truncated: 7 more columns]
