# Supplementary material for: Evaluation of circulating serum cathelicidin levels as a potential biomarker to discriminate between active and latent tuberculosis in Uganda
Source: PLoS One. 2022 Aug 26;17(8):e0272788. doi: 10.1371/journal.pone.0272788 (PMC9416991; doi:10.1371/journal.pone.0272788)
Supplement: S1 Dataset — (ZIP) [file pone.0272788.s003.zip › DATA SET TWO.xlsx]

## Sheet: Final Dataset Coded
Number	Sex	Age	Smoking history	Alcohol history	BCG scar	HIV	TB Status	Free Vitamin D (ng/ml)	LL-37 levels ng/ml
1	Female	8	No	No	Present	Negative	Negative	4.159	161.715
2	Male	27	No	No	Absent	Positive	Negative	5.661	164.268
3	Male	12	No	Yes	Present	Negative	Negative	6.247	119.071
4	Female	26	No	No	Present	Negative	Negative	3.341	305.255
5	Male	7	No	No	Present	Negative	Negative	3.341	102.812
6	Female	32	No	No	Absent	Negative	Negative	8.974	188.613
7	Female	23	No	Yes	Absent	Negative	LTBI	9.354	348.295
8	Female	28	No	No	Absent	Negative	LTBI	3.369	61.7426
9	Female	33	No	No	Absent	Negative	LTBI	3.699	136.164
10	Female	23	No	Yes	Present	Negative	Negative	5.911	196.801
11	Male	55	Yes	Yes	Present	Negative	LTBI	5.036	310.743
12	Female	14				Negative	LTBI	9.008	373.283
13	Female	14				Negative	Negative	5.296	419.539
14	Female	16	No	No	Absent	Negative	LTBI	28.572	366.081
15	Male	30	No	Yes	Absent	Negative	LTBI	6.267	91
16	Female	19	No	No	Absent	Negative	LTBI	78.606	1480.6
17	Male	16	No	No	Present	Negative	Negative	5.537	141.3
18	Female	30	No	Yes	Present	Negative	Negative	10.391	177.493
19	Male	42	No	Yes	Present	Negative	Negative	4.364	281.779
20	Male	18	No	Yes	Absent	Negative	Negative	5.319	116.967
21	Female	24	No	Yes	Present	Negative	Negative	4.119	129.275
22	Female	10	No	No	Present	Negative	Negative	15.893	216.785
23	Male	10	No	No	Absent	Negative	LTBI	10.622	183.2
24	Male	12	No	No	Absent	Negative	LTBI	4.777	1090.02
25	Female	22	No	Yes	Absent	Negative	LTBI	12.099	135.193
26	Female	13	No	No	Present	Negative	LTBI	4.988	1150.05
27	Female	35	No	No	Absent	Positive	LTBI	13.075	232.554
28	Female	19	No	No	Present	Negative	LTBI	6.151	164.699
29	Male	42	Yes	Yes	Present	Negative	LTBI	11.6	1173.84
30	Female	32				Negative	Negative	2.9	197.932
31	Female	24	No	No	Present	Positive	LTBI	15.818	242.235
32	Female	25	No	Yes	Present	Negative	Negative	6.247	271.492
33	Male	32	No	Yes	Present	Negative	Negative	5.016	239.948
34	Female	24	No	Yes	Present	Negative	Negative	7.516	184.453
35	Female	42	No	Yes	Present	Negative	LTBI	6.831	140.837
36	Female	25	No	Yes	Absent	Negative	LTBI	6.247	684.475
37	Female	17	No	No	Present	Negative	Negative	5.546	123.452
38	Female	13	No	No	Present	Negative	Negative	2.546	93.2485
39	Male	38	No	Yes	Present	Negative	Negative	9.72	83.993
40	Female	32	No	No	Present	Negative	Negative	5.867	464.59
41	Female	28	No	Yes	Absent	Negative	LTBI	5.222	153.231
42	Female	24	No	Yes	Present	Negative	LTBI	3.98	620.759
43	Female	52	No	Yes	Present	Negative	Negative	3.766	137.5
44	Female	28	No	Yes	Absent	Negative	LTBI	3.455	134.872
45	Female	60	No	No	Absent	Negative	Negative	2.46	107.69
46	Male	10	No	No	Present	Negative	LTBI	4.119	107
47	Female	23	Yes	No	Present	Positive	LTBI	12.359	941.259
48	Female	29	No	No	Present	Negative	LTBI	5.106	89.1293
49	Female	24	Yes	No	Present	Negative	LTBI	2.767	79.7235
50	Female	9	No	No	Present	Negative	Negative	8.941	130.488
51	Female	13	No	No	Present	Negative	Negative	12.793	573.717
52	Female	23				Negative	Negative	5.311	209.8
53	Male	33	No	No	Absent	Negative	LTBI	6.151	107.69
54	Female	56	Yes	No	Absent	Negative	LTBI	2.195	444.983
55	Male	51	No	No	Present	Negative	LTBI	2.195	166.3
56	Female	19	Yes	No	Absent	Negative	Negative	7.037	947.08
57	Female	14	No	No	Present	Negative	Negative	15.818	271.492
58	Male	21	Yes	No	Present	Negative	LTBI	2.082	755.4
59	Female	26	Yes	Yes	Present	Negative	LTBI	9.535	741.914
60	Female	12	No	No	Present	Negative	LTBI	2.112	200.804
61	Female	25	No	Yes	Present	Negative	LTBI	10.167	658
62	Male	11	No	No	Present	Negative	Negative	4.041	188.086
63	Male	10				Negative	Negative	5.266	201.969
64	Female	25	No	Yes	Absent	Positive	Negative	5.281	138.806
65	Male	27	Yes	No	Present	Negative	LTBI	5.222	262.618
66	Female	25	Yes	No	Present	Negative	Negative	12.547	93.2485
67	Male	10	No	No	Absent	Negative	Negative	5.603	228.28
68	Female	52	No	Yes	Present	Negative	LTBI	11.245	162.559
69	Male	66	No	Yes	Present	Negative	LTBI	8.046	196.801
70	Male	9	No	No	Present	Negative	Negative	3.813	162
71	Female	56	No	No	Absent	Negative	LTBI	3.933	101.539
72	Male	18	No	No	Absent	Negative	LTBI	4.195	76.73
73	Male	32	No	No	Present	Negative	LTBI	9.796	142.564
74	Female	53	Yes	No	Present	Negative	Negative	18.056	253.346
75	Female	16	Yes	No	Present	Negative	LTBI	57.968	1373.03
76	Male	13	No	No	Present	Negative	LTBI	9.72	367.8
77	Female	15	No	No	Present	Negative	Negative	30.797	170.918
78	Male	17	Yes	No	Present	Negative	Negative	5.142	148.678
79	Female	17	No	No	Absent	Negative	LTBI	25.399	579.301
80	Female	23	No	No	Present	Negative	LTBI	4.159	270.585
81	Male	33	Yes	No	Present	Negative	Negative	9.336	135.516
82	Female	23	No	No	Present	Negative	LTBI	9.266	441.21
83	Female	23	No	No	Present	Negative	LTBI	18.19	226.881
84	Female	59	No	No	Present	Negative	LTBI	3.8	112.43
85	Male	26	No	Yes	Present	Negative	Negative	10.58	115.679
86	Male	66	No	Yes	Present	Negative	Negative	15.525	87.2545
87	Female	30	No	No	Present	Positive	LTBI	8.249	98.2556
88	Female	30	No	Yes	Present	Negative	LTBI	41.493	544.391
89	Male	12	No	No	Present	Negative	Negative	12.254	146.114
90	Female	54	No	No	Present	Negative	LTBI	4.21	582.124
91	Female	23	No	Yes	Present	Negative	Negative	9.645	228.28
92	Male	26				Negative	LTBI		424.806
93	Male	45	No	No	Absent	Negative	Active TB	89.35	517.243
94	Female	16	No	No	Absent	Negative	Active TB	37.196	278.917
95	Male	23	No	No	Present	Negative	Active TB	101.948	557.438
96	Female	36	No	No	Absent	Negative	Active TB	26.551	230.402
97	Female	58	No	No	Present	Negative	Active TB	55.816	214.846
98	Male	35	No	No	Absent	Negative	Active TB	56.393	216.135
99	Female	18	No	No	Absent	Negative	Active TB	96.89	630.217
100	Female	19	No	No	Present	Negative	Active TB	65.538	489.865
101	Female	40	No	Yes	Present	Positive	Active TB	59.598	119.338
102	Female	35	No	No	Present	Positive	Active TB	51.114	150.173
103	Female	45	No	No	Absent	Positive	Active TB	103.16	224.806
104	Male	38	No	Yes	Absent	Negative	Active TB	72.493	242.235
105	Male	20	No	No	Absent	Negative	Active TB	85.042	573.717
106	Male	23	No	No	Present	Negative	Active TB	67.68	412.667
107	Male	46	No	No	Present	Negative	Active TB	85.364	718.107
108	Male	33	Yes	Yes	Absent	Negative	Active TB	97.648	396.203
109	Male	47	No	Yes	Absent	Negative	Active TB	109.491	587.831
110	Male	28	Yes	Yes	Present	Negative	Active TB	51.978	424.806
111	Male	40	Yes	Yes	Absent	Negative	Active TB	63.256	1722.73
112	Female	30	No	No	Present	Positive	Active TB	70.929	466.621
113	Female	15	No	No	Present	Negative	Active TB	30.176	324.529
114	Male	44	No	Yes	Absent	Negative	Active TB	48.787	312.979
115	Female	28	No	No	Present	Positive	Active TB	70.929	450.734
116	Female	45	No	No	Absent	Positive	Active TB	55.816	118.275
117	Female	27	No	No	Absent	Positive	Active TB	45.689	224.121
118	Female	30	No	No	Absent	Negative	Active TB	42.972	131.101
119	Female	25	No	No	Absent	Negative	Active TB	54.499	118.54
120	Male	25	No	No	Present	Negative	Active TB	50.943	1304.52
121	Male	47	Yes	No	Present	Negative	Active TB	108.188	536.78
122	Female	27	No	No	Present	Positive	Active TB	52.153	517.243
123	Female	18	No	No	Absent	Negative	Active TB	79.785	462.572
124	Female	35	No	No	Present	Negative	Active TB	31.994	248.493
125	Female	24	No	No	Absent	Negative	Active TB	55.436	935.491
126	Female	35	Yes	Yes	Absent	Negative	Active TB	83.768	830.366
127	Female	22	No	No	Absent	Negative	Active TB	40.971	101.539
128	Female	36	No	No	Absent	Positive	Active TB	66.718	393.028
129	Female	32	Yes	No	Absent	Positive	Active TB	33.153	512.524
130	Male	27	No	No	Absent	Negative	Active TB	84.084	788.7
131	Male	34	No	No	Absent	Positive	Active TB	1.812	226.186
132	Female	24	No	No	Absent	Negative	Active TB	51.114	237.694
133	Female	21	No	Yes	Present	Negative	Active TB	15.203	116.967
134	Male	19	No	No	Present	Negative	Active TB	56.393	115.935
135	Female	31	No	No	Absent	Negative	Active TB	37.081	118.012
136	Male	25	No	No	Present	Negative	Active TB	41.624	104.547
137	Female	19	No	No	Absent	Positive	Active TB	25.121	129.576
138	Male	21	No	No	Present	Negative	Active TB	49.274	119.338
139	Male	24	No	No	Present	Negative	Active TB	4.294	120.959
140	Male	31	No	No	Absent	Positive	Active TB	118.201	177.977
141	Female	30	No	No	Absent	Positive	Active TB		126.4
142	Female	33	No	No	Present	Negative	Active TB	40.203	165.567
143	Female	20	No	No	Absent	Positive	Active TB	17.533	258.342
144	Male	32	No	No	Absent	Positive	Active TB	76.032	758.444
145	Male	57	Yes	Yes	Present	Negative	Active TB	43.667	388.336
146	Female	22	No	No	Present	Positive	Active TB	89.01	779.889
147	Male	29	Yes	Yes	Absent		Active TB	43.7	666.795
148	Male	26	No	No	Absent	Negative	Active TB	89	1766.29
