# Supplementary material for: Evaluation of circulating serum cathelicidin levels as a potential biomarker to discriminate between active and latent tuberculosis in Uganda
Source: PLoS One. 2022 Aug 26;17(8):e0272788. doi: 10.1371/journal.pone.0272788 (PMC9416991; doi:10.1371/journal.pone.0272788)
Supplement: S1 Dataset — (ZIP) [file pone.0272788.s003.zip › DATA SET THREE.xlsx]

## Sheet: Dataset
Lab no	Sex	Age	TB Status	LL-37 levels ng/ml	HIV	TST	QFT-GIT	total vitamin D ng/ml	free vitamin D	smoke	alcohol	BCG SCAR	TNFg0	IFNa0	il17a0	il17f0	ifng1	tnfa1	il17a1	il17f1
63	F	8	0	161.715	0	NEG	NEG	20.4	4.159	0	0	1	46.3	9.18	2.45	1.52	46.3	2.9	2.45	6.37
64	M	27	0	164.268	1	NEG	NEG		5.661	0	0	0	46.3	2.9	2.45	14.43	46.3	2.9	2.45	19.61
65	M	12	0	119.071	0	NEG	NEG		6.247	0	1	1	46.3	7.79	2.45	15.08	46.3	2.9	7.47	40.84
66	F	26	0	305.255	0	NEG	NEG	16.69	3.341	0	0	1	185.78	320.75	5.81	80.13	1099.88	5.83	15.24	406.84
67	M	7	0	102.812	0	NEG	NEG		3.341	0	0	1	46.3	258.52	2.45	39.75	46.3	3.19	2.45	35.09
68	F	32	0	188.613	0	NEG	NEG		8.974	0	0	0	46.3	53.5	46.3	29.45	46.3	23.86	7.86	37.6
69	F	23	1	348.295	0	POS	POS		9.354	0	1	0	46.3	2.9	2.45	1.52	2870.63	5.99	2.45	1.52
70	F	28	1	61.7426	0	POS	POS		3.369	0	0	0	46.3	216.73	23.02	81.91	494.12	135	24.84	83.77
71	F	33	1	136.164	0	POS	POS		3.699	0	0	0	46.3	216.73	23.02	81.91	494.12	135	24.84	83.77
72	F	23	0	196.801	0	NEG	NEG	5.911	5.911	0	1	1	476.53	37.86	19.35	71.88	3715.39	15.44
73	M	55	1	310.743	0	POS	POS		5.036	1	1	1	46.3	11.15	2.45	29.49	46.3	2.9	2.45	18.62
74	F	14	1	373.283	0	POS	POS	16	9.008
75	F	14	0	419.539	0	NEG	NEG	22	5.296
76	F	16	1	366.081	0	POS	POS		28.572	0	0	0	46.3	376.49	2.45	3.59	1247.4	337.49	5.61	28.2
77	M	30	1	91	0	POS	POS		6.267	0	1	0	46.3	2.9	13.54	103.56	651.29	126.86	10.18	89.44
78	F	19	1	1480.6	0	POS	POS		78.606	0	0	0	46.3	66.34	5.52	122.21	1568.78	77.17	2.45	128.92
79	M	16	0	141.3	0	NEG	POS		5.537	0	0	1	46.3	57.45	2.45	1.52	458.35	88.68	2.45	1.52
80	F	30	0	177.493	0	NEG	NEG	16.71	10.391	0	1	1	46.3	23.45	2.45	3.65	46.3	18.26	2.45	4.31
81	M	42	0	281.779	0	NEG	NEG	27.77	4.364	0	1	1	219.8	365.45	2.45	17.17	93.2	71.03	2.45	11.7
82	M	18	0	116.967	0	NEG	POS	28.51	5.319	0	1	0
83	F	24	0	129.275	0	NEG	POS	17.69	4.119	0	1	1	1032.36	13.46	37.11	93.74	276.77	43.83	2.45	66.51
84	F	10	0	216.785	0	NEG	POS		15.893	0	0	1	151.52	60.95	18.03	92.58	2077.29	87.06	18.7	64.89
85	M	10	1	183.2	0	POS	POS	16.27	10.622	0	0	0	46.3	32.4			276.77	43.83	2.45	66.51
86	M	12	1	1090.02	0	POS	POS		4.777	0	0	0
87	F	22	1	135.193	0	POS	POS		12.099	0	1	0	46.3	2.9			763.56	11.75
88	F	13	1	1150.05	0	POS	POS	26.25	4.988	0	0	1	351.07	158.37	2.45	29.02	4761.13	650.93	2.45	81.05
89	F	35	1	232.554	1	POS	POS	21.6	13.075	0	0	0	287.71	1803.06	2.45	31.57	298.75	408.22	2.45	22.28
90	F	19	1	164.699	0	POS	POS		6.151	0	0	1
91	M	42	1	1173.84	0	POS	POS	17	11.6	1	1	1	126.2	69.2	2.45	39.22	5838.9	213.12	2.45	67.1
92	F	32	0	197.932	0	NEG	NEG		2.9
93	F	24	1	242.235	1	POS	POS	29.18	15.818	0	0	1	46.3	40.79	2.45	1.52	140.83	24.28
94	F	25	0	271.492	0	NEG	NEG		6.247	0	1	1	46.3	41.9	2.45	20.03	46.3	28.52	2.45	23.54
95	M	32	0	239.948	0	NEG	POS	32	5.016	0	1	1	46.3	33.66			531.96	51.57	2.45	24.41
96	F	24	0	184.453	0	NEG	POS		7.516	0	1	1	46.3	105.87		58.58	203.7	91.74
97	F	42	1	140.837	0	POS	POS		6.831	0	1	1	46.3	14.19	2.45	20.67	2292.89	98.97	2.45	25.19
98	F	25	1	684.475	0	POS	POS		6.247	0	1	0	46.3	2.9			3144.45	51.52	2.45	13.33
99	F	17	0	123.452	0	NEG	POS	32.1	5.546	0	0	1
100	F	13	0	93.2485	0	NEG	POS	16.73	2.546	0	0	1	46.3	71.82	2.45	1.52	2721.83	18.72	2.45	29.96
101	M	38	0	83.993	0	NEG	POS	28	9.72	0	1	1	46.3	29.07	2.45	1.52	652.36	25.87	2.45	1.52
102	F	32	0	464.59	0	NEG	POS	28.29	5.867	0	0	1	46.3	9.3	2.45	45.6	46.3	8.95	2.45	44.87
103	F	28	1	153.231	0	POS	POS	26.37	5.222	0	1	0	46.3	104.04	2.45	13.73	383.11	59.46	2.45	20.31
104	F	24	1	620.759	0	POS	POS		3.98	0	1	1	46.3	79.55	2.45	23.21	195.45	93.41	2.45	47.83
105	F	52	0	137.5	0	NEG	NEG	27.82	3.766	0	1	1	46.3	10.98	2.45	1.52	46.3	5.68	2.45	1.52
106	F	28	1	134.872	0	POS	POS	28	3.455	0	1	0	46.3	133.92	2.45	1.52	2538.86	71.96
107	F	60	0	107.69	0	NEG	NEG	16	2.46	0	0	0	46.3	2.9	2.45	27.03	46.3	18.15	2.45	21.67
108	M	10	1	107	0	POS	POS		4.119	0	0	1	46.3	60.56	2.45	8.45	46.3	31.16	2.45	1.52
109	F	23	1	941.259	1	POS	POS	22.56	12.359	1	0	1	248.18	146.31	2.45	18.39	579.17	32.07	2.45	26.16
110	F	29	1	89.1293	0	POS	POS		5.106	0	0	1	46.3	163.49	2.45	31.57	1000.61	105.79	2.45	34.8
111	F	24	1	79.7235	0	POS	POS		2.767	1	0	1	248.18	146.31	2.45	18.39	579.17	32.07	2.45	26.16
112	F	9	0	130.488	0	NEG	NEG		8.941	0	0	1	46.3	60.56	2.45	8.45	46.3	31.16	2.45	1.52
113	F	13	0	573.717	0	NEG	POS	24.92	12.793	0	0	1	596.88	95484	2.45	5.81	238.48	1436.51
114	F	23	0	209.8	0	NEG	POS		5.311
115	M	33	1	107.69	0	POS	POS	35	6.151	0	0	0
116	F	56	1	444.983	0	POS	POS		2.195	1	0	0	46.3	47.18	2.45	8.53	2376.11	18.49	2.45	1.52
117	M	51	1	166.3	0	POS	POS		2.195	0	0	1	46.3	2.9	6.56	1.52	46.3	2.9	6.74	1.52
118	F	19	0	947.08	0	NEG	POS	25.74	7.037	1	0	0	46.3	26.64	2.45	14.07	1748.48	79.1	2.45	22.52
119	F	14	0	271.492	0	NEG	POS	19	15.818	0	0	1	46.3	9.3	2.45	45.6	46.3	8.95	2.45	44.87
120	M	21	1	755.4	0	POS	POS		2.082	1	0	1
121	F	26	1	741.914	0	POS	NEG		9.535	1	1	1	46.3	49.12	2.45	3.96	46.3	160.77	2.45	1.52
122	F	12	1	200.804	0	POS	POS		2.112	0	0	1	46.3	2.9	2.45	10.64	46.3	2.9	2.45	7.94
123	F	25	1	658	0	POS	POS		10.167	0	1	1	46.3	44.16			46.3	51.83
124	M	11	0	188.086	0	NEG	NEG		4.041	0	0	1	46.3	42.41	2.45	68.37	46.3	77.6	2.45	51.88
125	M	10	0	201.969	0	NEG	NEG		5.266
126	F	25	0	138.806	1	NEG	POS		5.281	0	1	0	46.3	48.02	2.45	1.52	124.13	39.25	2.45	1.52
127	M	27	1	262.618	0	POS	POS		5.222	1	0	1	46.3	44.35	2.45	1.52	356.29	13.68	2.45	19.38
128	F	25	0	93.2485	0	NEG	POS		12.547	1	0	1	46.3	16.47	2.45	1.52	46.3	12.83	2.45	1.52
129	M	10	0	228.28	0	NEG	NEG		5.603	0	0	0	46.3	455.77	2.45	86.57	46.3	136.28	2.45	61.3
130	F	52	1	162.559	0	POS	POS	11.92	11.245	0	1	1	46.3	192.98	2.45	70.1	135.61	56.08	2.45	62.02
131	M	66	1	196.801	0	POS	POS	35.51	8.046	0	1	1	441.6	246.52	2.45	28.14	3047.02	209.12	2.45	21.54
132	M	9	0	162	0	NEG	POS		3.813	0	0	1	46.3	2.9			189.69	2.9
133	F	56	1	101.539	0	POS	POS	41	3.933	0	0	0	46.3	25.66	2.45	54.86	8250.57	61.84	2.45	57.21
134	M	18	1	76.73	0	POS	POS		4.195	0	0	0
135	M	32	1	142.564	0	POS	POS	13	9.796	0	0	1
136	F	53	0	253.346	0	NEG	POS	21	18.056	1	0	1
137	F	16	1	1373.03	0	POS	POS	10.8	57.968	1	0	1
138	M	13	1	367.8	0	POS	POS		9.72	0	0	1
139	F	15	0	170.918	0	NEG	NEG	18	30.797	0	0	1
140	M	17	0	148.678	0	NEG	POS		5.142	1	0	1	629.01	421.45	2.45	28.46	5097.74	2335.67	1765.79	507.48
141	F	17	1	579.301	0	POS	POS		25.399	0	0	0	46.3	114.31	2.45	5.72	1742.2	23.48	2.45	9.51
142	F	23	1	270.585	0	POS	POS		4.159	0	0	1	46.3	18.53	6.15	18.33	6834.52	20.7	2.45	12.9
143	M	33	0	135.516	0	NEG	POS		9.336	1	0	1	46.3	101.5	2.45	1.52	2912.5	376	2.45	20.59
144	F	23	1	441.21	0	POS	POS		9.266	0	0	1	686.54	53.6	13.37	236.41	3404.92	41.45	17.4	272.52
145	F	23	1	226.881	0	POS	POS		18.19	0	0	1	109.63	146.63	2.45	1.52	957.83	518.85	2.45	1.52
146	F	59	1	112.43	0	POS	POS		3.8	0	0	1	46.3	195.13	2.45	73.81	305.89	269.75	2.45	53.28
147	M	26	0	115.679	0	NEG	POS		10.58	0	1	1	46.3	46.04	2.45	8.69	123.3	23.53	2.45	5.11
148	M	66	0	87.2545	0	NEG	NEG		15.525	0	1	1	798.87	156.81	68.74	275.93	803.94	169.78	63.69	262.32
149	F	30	1	98.2556	1	POS	POS	33	8.249	0	0	1	92.62	118.59	28.95	262.2	174.78	37.69	26.52	273.08
150	F	30	1	544.391	0	POS	POS		41.493	0	1	1	46.3	55.13			2223.48	110.91
151	M	12	0	146.114	0	NEG	POS		12.254	0	0	1	46.3	191.8	2.45	14.69	46.3	7.91	2.45	16.8
152	F	54	1	582.124	0	POS	POS		4.21	0	0	1	46.3	103.94	2.45	58.1	3614.16	418.86	5.96	102.01
153	F	23	0	228.28	0	NEG	NEG	24	9.645	0	1	1	46.3	7.79	2.45	15.08	46.3	2.9	7.47	40.84
154	M	26	1	424.806	0	POS	POS
