# Supplementary material for: Evaluation of circulating serum cathelicidin levels as a potential biomarker to discriminate between active and latent tuberculosis in Uganda
Source: PLoS One. 2022 Aug 26;17(8):e0272788. doi: 10.1371/journal.pone.0272788 (PMC9416991; doi:10.1371/journal.pone.0272788)
Supplement: S1 Dataset — (ZIP) [file pone.0272788.s003.zip › DATA ONE.xlsx]

## Sheet: Crude
LAB NO	AGE	SEX	TRIBE	DISTRICT	RELIGION	EDUC	OCCUPA	MARITAL	HOME	VENTILATION	HOME	WORK	WORK	HEALTH	FOOD	FOOD	KNOWLEDGE	HOW IS DSE	KNOWLEDGE	KNOWLEDGE	LENGTH OF	BCG SCAR	ALCOHOL	SMOKING	OTHER	CHEST	COUGH	HIV	GENE	GLUCOSE	BLOOD	RHESUS	LL=37ng/ml	VITAMIN D
CASES				ORIGIN		ATION	TION	STATUS	SHELTER		CROWDING	CONDTION	CROWDING	CARE	VIT D	SECURITY	OF DISEASE	OBTAINED	OF CAUSE	OF EXPOSURE	EXPOSURE				DRUG	X RAY			XPERT		GROUP
1		F	GANDA																			NIL						0
2	45	M	NKOLE	KIRUHURA	PROTEST	PRIMARY	FARMER	DIVORCED	2 ROOMS	NIL	NIL	INSIDE	NO CROWD	NIL	NIL	YES	NO		NO	NO	NA	NIL	NIL	NIL	NIL	NIL	NIL	NEG	POS	5.4	O	pos	517.243
3	16	F	CONGO	KLA	PROTEST	O LEVEL	STUDENT	SINGLE	3 ROOMS	NIL	NIL	NIL	NIL	YES	YES	YES	YES	NO	NO	NO	NA	NO	NO	NO	NO		YES	NEG	POS	6.4	O	POS	278.917
4	23	M	GANDA	WAKISO	MUSLIM	A LEVEL	SHOP ATTENDA	SINGLE	1 ROOM	YES	NIL	INSIDE	YES	YES	YES	YES	YES	NO	NO	NO	NA	YES	NIL	NIL	NIL	NIL	YES	NEG	POS	6.4	O	POS	557.438
5	36	F	GANDA	KYOTERA	BORN AGAIN	PRIMARY	WITRESS	DIVORCED	3 ROOMS	YES	YES	OUTDOOR	YES	NO	NO	YES	NO		NO	NO	NA	NO	NO	NO	NO	NIL	YES	NEG	POS	5.2	O	POS	230.402
6	58	F	NKOLE	MBARARA	PROTEST	NEVER	FARMER	MARRIED	5 ROOMS	NIL	NIL	OUTDOOR	NO	YES	YES	YES	NO		NO	YES	20 YRS	YES	NO	NO	NO	NIL	YES	NEG	POS	5.6	A	POS	214.846
7	35	M	GANDA	WAKISO	MUSLIM	NEVER	PHONE SELLER	MARRIED	3 ROOMS	YES	FAIR	INSIDE	NO	NO	YES	YES	YES	AIRBORNE	YES	YES	5 YES	NO	NO	NO	NO	NIL	YES	NEG	POS		O	POS	216.135
8	18	F	GANDA	MUKONO	PROTEST	DEGREE	STUDENT	SINGLE	3 ROOMS	NIL	YES	INSIDE	YES	NIL	NIL	NIL	YES	AIRBORNE	NO	NO	NA	NO	NO	NO	NO	YES	YES	NEG	POS		B	POS	630.217
9	19	F	GANDA	JINJA	MUSLIM	O LEVEL	MOBILE M ATTE	SINGLE	2 ROOMS	YES	YES	OUTDOOR	YES	YES		NO	YES	AIRBORNE	YES	YES	4 MTHS	YES	NIL	NIL	NIL	NIL	YES	NEG	POS		O	POS	489.865
10	40	F	MUTOORO	KLA	CATHOLIC	PRIMARY	CLUB OWNER	SINGLE	1 ROOM	NO	YES	INSIDE	NIL	NO	YES	NO	YES	NO	NO	NO	NA	YES	YES	NO	NO	NIL	YES	POS	POS		O	POS	119.338
11	35	F	GANDA	MUKONO	PROTEST	PRIMARY	CLOTH SELLER	SINGLE	4 ROOMS	YES	NIL	OUTDOOR	YES	YES	YES	YES	YES	AIRBORNE	YES	NO	NA	YES	NO	NO	NO	NIL	YES	POS	POS		O	POS	150.173
12	45	F	NYRWANDA	MBARARA	CATHOLIC	NEVER	SALOON	DIVORCED	1ROOM	YES	NIL	INSIDE	YES	YES	NIL	YES	YES	NO	NO	NO	NA	NO	NO	NO	NO	NIL	YES	POS	POS		B	POS	224.806
13	35	M	MUKIGA	RUKUNGIRI	PROTEST	O LEVEL	BODA RIDER	MARRIED	1 ROOM	YES	NIL	OUTDOOR	NIL	YES	NIL	YES	YES	SHARE DRINKS	NO	NO	NA	NO	YES	NO	NO	YES	YES	POS	POS		B	POS
14	38	F	GANDA	KYAZANGA	MUSLIM	O LEVEL	SALOON	SINGLE	5ROOMS	YES	NO	INSIDE	NO	YES	YES	YES	YES	BACTERIA	YES	YES	6 YRS	NO	NO	NO	YES	NIL	YES	POS	POS
15	32	M	NYRWANDA	KLA	BORN AGAIN	NEVER	BOOK MAKER	SINGLE	1 ROOM	YES	NIL	INSIDE	YES	NO	NO	YES	YES	AIRBORNE	YES	NO	NA	YES	NO	NO	NO	NO	YES	POS	POS
16	68	F	GISHU	MBALE	MUSLIM	O LEVEL	FARMER	MARRIED	3 ROOMS	YES	NO	OUTDOOR	NO	NO	NO	NO	YES	AIRBORNE	YES	YES	9 YRS	YES	NO	NO	NO	NO	YES	NEG	POS
17	38	M	GANDA	WAKISO	CATHOLIC	PRIMARY	BUILDER	SINGLE	1 ROOM	YES	NIL	OUTDOOR	NO	YES	NO	YES	YES	NO	NO	NO	NA	NO	YES	NO	NO	NO	YES	NEG	POS		A	POS	242.235
18	20	M	GANDA	WAKISO	BORN AGAIN	A LEVEL	BUILDER	MARRIED	1 ROOM	YES	NIL	OUTDOOR	YES	NO	NO	NO	YES	NO	NO	NO	NA	NIL	NO	NO	NO	YES	YES	NEG	POS	3.6	O	POS	573.717
19	23	M	GANDA	KAYUNGA	BORN AGAIN	O LEVEL	MECHANIC	MARRIED	4 ROOMS	YES	NO	OUTDOOR	YES	YES	YES	YES	NO	NO	NO	YES	2 YRS	YES	NO	NO	NO	YES	YES	NEG	POS	5.8	O	pos	412.667
20	46	M	GANDA	MUKONO	BORN AGAIN	O LEVEL	CAR WASHER	MARRIED	2 ROOMS	YES	NO	OUTDOOR	YES	YES	YES	YES	NO	NO	NO	NO	NA	YES	NO	NO	YES	NO	YES	NEG	POS	8	A	pos	718.107
21	33	M	GANDA	GOMBE	CATHOLIC	DIPLOMA	DRIVER	MARRIED	1 ROOM	NO	NIL	OUTDOOR	YES	NO	YES	YES	NO	NO	NO	NO	NA	NO	YES	YES	NO	YES	YES	NEG	POS	6	O	POS	396.203
22	47	M	GANDA	SAMYA	PROTEST	DIPLOMA	BUSINESS	MARRIED	1 ROOM	YES	NIL	OUTDOOR	NO	NO	YES	YES	NO	NO	NO	NO	NA	NO	YES	NO	NO	YES	YES	NEG	POS	6.9	O	POS	587.831
23	28	M	LUGBARA	ARUA	CATHOLIC	PRIMARY	BUSINESS	MARRIED	1ROOM	NO	YES	OUTDOOR	YES	NO	YES	YES	NO	NO	NO	NO	NA	YES	YES	YES	YES	NO	YES	NEG	POS	4.6	AB	POS	424.806
24	40	M	GANDA	BUTAMBALA	MUSLIM	PRIMARY	BUSINESS	MARRIED	2 ROOMS	YES	NIL	OUTDOOR	YES	NO	NO	NO	NO	NO	NO	NO	NA	NO	YES	YES	NO	NO	YES	NEG	POS	6.9	O	POS	1722.73
25	30	F	GANDA	KLA	CATHOLIC	DEGREE	HOUSEWIFE	MARRIED	2 ROOMS	YES	NIL	OUTDOOR	NO	YES	YES	YES	NO	NO	NO	NO	NA	YES	NO	NO	NO	YES	YES	POS	POS	5.1	B	POS	466.621
26	15	F	ITESO	SOROTI	BORN AGAIN	O LEVEL	STUDENT	SINGLE	FULL HOUSE	YES	NIL	INSIDE	NO	YES	YES	NO	YES	NO	NO	NO	NA	YES	NO	NO	NO	YES	YES	NEG	POS	6.6	B	pos	324.529
27	44	M	GANDA	KLA	CATHOLIC	A LEVEL	MECHANIC	DIVORCED	1 ROOM	YES	NIL	OUTDOOR	YES	YES	YES	YES	NO	NO	NO	NO	NA	NO	YES	NO	NO	YES	YES	NEG	POS	2	B	pos	312.979
28	28	F	NKOLE	MBARARA	BORN AGAIN	A LEVEL	WITRESS	SINGLE	2 ROOMS	YES	NIL	INSIDE	NO	YES	YES	YES	YES	NO	NO	YES	2 YRS	YES	NO	NO	NO	YES	YES	POS	POS		B	pos	450.734
29	45	F	GANDA	MASAKA	CATHOLIC	PRIMARY	BUSINESS	MARRIED	1ROOM	YES	NIL	OUTDOOR	YES	NO	YES	YES	NO	NO	NO	NO	NA	NO	NO	NO	ARVS	NO	NO	POS	POS	7.3	B	pos	118.275
30	27	F	GANDA	WAKISO	MUSLIM	PRIMARY	HOUSEWIFE	MARRIED	FULL HOUSE	YES	NIL	INSIDE	YES	YES	YES	YES	YES	NO	NO	NO	NA	NO	NO	NO	ARVS	NO	YES	POS	POS	3.8	O	pos	224.121
31	30	F	GANDA	BUTAMBALA	MUSLIM	PRIMARY	HOUSEWIFE	MARRIED	3 ROOMS	YES	NIL	OUTDOOR	NO	YES	YES	YES	NO	NO	NO	NO	NO	NO	NO	NO	NO	YES	YES	NEG	POS	7.6	O	pos	131.101
32	25	F	GANDA	BUTAMBALA	MUSLIM	PRIMARY	HOUSEWIFE	MARRIED	3 ROOMS	NIL	NIL	OUTDOOR	NO	YES	YES	YES	NO	NO	NO	YES	7 YRS	NO	NO	NO	NO	YES	YES	NEG	POS	7.8	B	pos	118.54
33	25	M	GANDA	MASAKA	CATHOLIC	O LEVEL	WELDER	SINGLE	I ROOM	YES	YES	OUTDOOR	NO	YES	YES	YES	YES	NO	NO	NO	NA	YES	NO	NO	NO	YES	YES	NEG	POS	7.3	O	pos	1304.52
34	47	M	ATESO	KABERAMAIDO	PROTEST	NIL	SECURITY GUARD	MARRIED	I ROOM	YES	NIL	INSIDE	YES	YES	YES	YES	YES	NO	NO	NO	NA	YES	NO	YES	NO	YES	YES	NEG	POS	7.6	O	pos	536.78
35	27	F	GANDA	KLA	CATHOLIC	O LEVEL	BETTING	SINGLE	1 ROOM	YES	NO	INSIDE	NO	YES	YES	YES	YES	NO	NO	NO	NA	YES	NO	NO	ARVS	YES	YES	POS	POS		A	pos	517.243
36	18	F	GANDA	GOMBE	BORN AGAIN	PRIMARY	UNEMPLOYED	SINGLE	1ROOM	YES	YES	NIL	YES	YES	YES	YES	YES	NO	NO	NO	NA	NO	NO	NO	NO	NO	YES	NEG	POS	5.1	A	pos	462.572
37	35	F	GANDA	WAKISO	BORN AGAIN	O LEVEL	SALOON	SINGLE	1ROOM	YES	NO	INSIDE	NO	YES	YES	YES	YES	NO	NO	NO	NA	YES	NO	NO	NO	YES	YES	NEG	POS		A	POS	248.493
38	24	F	GANDA	KAYUNGA	BORN AGAIN	O LEVEL	UNEMPLOYED	MARRIED	1ROOM	YES	NIL	NIL	NIL	YES	YES	YES	YES	NO	NO	YES	5 MTHS	NO	NO	NO	NO	NO	YES	NEG	POS	5.1	A	neg	935.491
39	35	F	GANDA	MASAKA	CATHOLIC	O LEVEL	UNEMPLOYED	MARRIED	1ROOM	YES	NIL	NIL	NIL	NO	YES	YES	NO	YES	NO	YES	1 YRS	NIL	YES	YES	NO	NO	YES	NEG	POS	5.5	O	pos	830.366
40	22	F	GANDA	KLA	CATHOLIC	NEVER	UNEMPLOYED	SINGLE	3ROOMS	YES	NO	NIL	NIL	NO	YES	YES	YES	NO	NO	YES	IMTH	NO	NO	NO	NO	NO	YES	NEG	POS	7.7	O	pos	101.539
41	36	F	GANDA	MASAKA	MUSLIM	PRIMARY	PETTY BUSINESS	MARRIED	3ROOMS	YES	NIL	INSIDE	NO	YES	YES	FAIRLY	NO	NO	NO	NO	NIL	NO	NO	NO	NO	NO	YES	POS	POS	6.1	O	pos	393.028
42	32	F	GANDA	MITYANA	BORN AGAIN	O LEVEL	SALOON	SINGLE	2ROOMS	YES	NO	INSIDE	YES	NO	YES	FAIRLY	YES	NO	NO	NO	NIL	NO	NO	YES	NO	NO	YES	POS	POS	5.6	O	pos	512.524
43	27	M	GANDA	MITYANA	CATHOLIC	CERTIFCATE	MECHANIC	SINGLE	1 ROOM	YES	NO	OUTDOOR	NO	YES	NO	YES	YES	NO	NO	YES	3MTHS	NO	NO	NO	NO	NO	YES	NEG	POS	6.5	B	Pos	788.7
44	34	M	GANDA	KLA	CATHOLIC	A LEVEL	BUSINESS	DIVORCED	1ROOM	YES	NO	OUTDOOR	YES	YES	YES	FAIRLY	NO	NO	NO	YES	10YRS	NO	NO	NO	NO	YES	YES	POS	POS	6.9	O	pos	226.186
45	24	F	GANDA	KLA	BORN AGAIN	DEGREE	DESIGNER	SINGLE	FULL HOUSE	YES	NO	INSIDE	YES	YES	YES	YES	NO	NO	NO	NO	NIL	NO	NO	NO	NO	NO	YES	NEG	POS	6.4	A	pos	237.694
46	21	F	NKOLE	MBARARA	BORN AGAIN	DEGREE	BUSINESS	SINGLE	1ROOM	YES	NO	INSIDE	NO	YES	YES	YES	YES	NO	NO	NO	NIL	YES	YES	NO	NO	YES	YES	NEG	POS	5.6	B	pos	116.967
47	19	M	GANDA	LUWEERO	BORN AGAIN	O LEVEL	STUDENT	SINGLE	2 ROOMS	YES	NIL	NIL	NIL	YES	YES	YES	YES	NO	NO	NO	NIL	YES	NO	NO	NO	YES	YES	NEG	POS	7.4	A	pos	115.935
48	31	F	NKOLE	RAKAI	BORN AGAIN	PRIMARY	BUSINESS	MARRIED	1ROOM	YES	YES	OUTDOOR	NIL	YES	YES	YES	NO	NO	YES	YES	20YRS	NO	NO	NO	NO	NO	YES	NEG	POS	6.6	O	pos	118.012
49	25	M	GANDA	MITYANA	CATHOLIC	CERTIFCATE	ELECTRICIAN	SINGLE	2 ROOMS	YES	NO	INSIDE	NO	YES	YES	YES	YES	NO	NO	NO	NIL	YES	NO	NO	NO	YES	YES	NEG	POS	5.7	O	pos	104.547
50	19	F	ACHOLI	GULU	MUSLIM	O LEVEL	COBBLER	SINGLE	1 REOOM	YES	NO	INSIDE	YES	YES	YES	NO	NO	NO	NO	NO	NIL	NIL	NO	NO	NO	NO	YES	POS	POS		O	pos	129.576
51	21	M	MUSOGA	NAMUTUMBA	PROTEST	DIPLOMA	STUDENT	SINGLE	1ROOM	YES	NO	INSIDE	NIL	YES	YES	YES	YES	NO	NO	YES	5MTHS	YES	NO	NO	NO	NO		NEG	POS	5.7	A	pos	119.338
52	24	M	GANDA	MUKONO	CATHOLIC	A LEVEL	BUSINESS	SINGLE	4 ROOMS	YES	NO	INSIDE	NO	YES	YES	YES	YES	NO	NO	YES	4YRS	YES	NO	NO	YES	NO	YES	NEG	POS	7	B	pos	120.959
53	31	M	GANDA	KALISIZO	SDA	NEVER	DRIVER	SINGLE	1ROOM	NO	NO	OUTDOOR	YES	YES	FAIR	FAIRLY	NO	NO	NO	NO	NIL	NO	NO	NO	YES	NO	YES	POS	POS	5.3	A	pos	177.977
54	30	F	GANDA	KIBOGA	BORN AGAIN	NEVER	BUSINESS	SINGLE	1ROOM	YES	YES	OUTDOOR	NO	NO	YES	YES	YES	NO	NO	YES	1 WK	NO	NO	NO	NO	NO	YES	POS	POS	5.2	A	pos	126.4
55	33	F	NKOLE	NTUNGAMO	BORN AGAIN	O LEVEL	UNEMPLOYED	MARRIED	4RMS	YES	NO	INSIDE	NO	YES	YES	YES	NO	NO	NO	NO	NA	YES	NO	NO	NO	NO	YES	NEG	POS	5.6	O	pos	165.567
56	27	M	GANDA	WAKISO	BORN AGAIN	A LEVEL	SOUNDMAN	SINGLE	1ROOM	YES	NO	INSIDE	NO	YES	YES	YES	YES	NO	NO	NO	NA	YES	NO	NO	NO	YES	YES	NEG	POS	4.7	O	pos
57	20	F	GANDA	LUWEERO	PROTEST	NEVER	UNEMPLOYED	SINGLE	1ROOM	YES	YES	OUTDOOR	YES	YES	YES	YES	NO	NO	NO	NO	NA	NO	NO	NO	NO	YES	YES	POS	POS	7.6	O	pos	258.342
58	32	M	GANDA	KIBOGA	PROTEST	A LEVEL	BUSINESS	MARRIED	1ROOM	YES	NO	OUTDOOR	YES	YES	YES	YES	YES	NO	YES	NO	NA	NO	NO	NO	NO	YES	YES	POS	POS	4.9		pos	758.444
59	57	M	GANDA	WAKISO	MUSLIM	PRIMARY	BODA RIDER	MARRIED	6ROOMS	YES	NO	OUTDOOR	NO	YES	YES	YES	NO	NO	NO	NO	NA	YES	YES	YES	NO	YES	YES	NEG	POS	6.4	O	pos	388.336
60	22	F	GANDA	KASANDA	BORN AGAIN	PRIMARY	UNEMPLOYED	SINGLE	1ROOM	YES	NO	INSIDE	YES	NO	NO	YES	NO	YES	NO	NO	NA	YES	NO	NO	NO	YES	YES	POS	POS	6.1	O	pos	779.889
61	29	M	GANDA	MASAKA	CATHOLIC	O LEVEL	BUSINESS	SINGLE	3ROOMS	YES	NO	INSIDE	NO	YES	YES	YES	YES	YES	YES	NO	NA	NO	YES	YES	MARIJUNA	YES	YES		POS	5.4			666.795
62	26	M		KLA	BORN AGAIN	A LEVEL	DRIVER	SINGLE	3ROOMS	YES	YES	INSIDE	NO	YES	YES	NO	NO	NO	NO	YES	NIL	NO	NO	NO	NO	YES	YES	NEG	POS	5.6			1766.29

## Sheet: Sheet2
Lab no	Sex	Age	LTBI	LL-37 levels ng/ml
63	F	8	NEG	161.715
64	M	27	NEG	164.268
65	M	12	NEG	119.071
66	F	26	NEG	305.255
67	M	7	NEG	102.812
68	F	32	NEG	188.613
69	F	23	POS	348.295
70	F	28	POS	61.7426
71	F	33	POS	136.164
72	F	23	NEG	196.801
73	M	55	POS	310.743
74	F	14	POS	373.283
75	F	14	NEG	419.539
76	F	16	POS	366.081
77	M	30	POS	91
78	F	19	POS	1480.6
79	M	16	NEG	141.3
80	F	30	NEG	177.493
81	M	42	NEG	281.779
82	M	18	NEG	116.967
83	F	24	NEG	129.275
84	F	10	NEG	216.785
85	M	10	POS	183.2
86	M	12	POS	1090.02
87	F	22	POS	135.193
88	F	13	POS	1150.05
89	F	35	POS	232.554
90	F	19	POS	164.699
91	M	42	POS	1173.84
92	F	32	NEG	197.932
93	F	24	POS	242.235
94	F	25	NEG	271.492
95	M	32	NEG	239.948
96	F	24	NEG	184.453
97	F	42	POS	140.837
98	F	25	POS	684.475
99	F	17	NEG	123.452
100	F	13	NEG	93.2485
101	M	38	NEG	83.993
102	F	32	NEG	464.59
103	F	28	POS	153.231
104	F	24	POS	620.759
105	F	52	NEG	137.5
106	F	28	POS	134.872
107	F	60	NEG	107.69
108	M	10	POS	107
109	F	23	POS	941.259
110	F	29	POS	89.1293
111	F	24	POS	79.7235
112	F	9	NEG	130.488
113	F	13	NEG	573.717
114	F	23	NEG	209.8
115	M	33	POS	107.69
116	F	56	POS	444.983
117	M	51	POS	166.3
118	F	19	NEG	947.08
119	F	14	NEG	271.492
120	M	21	POS	755.4
121	F	26	POS	741.914
122	F	12	POS	200.804
123	F	25	POS	658
124	M	11	NEG	188.086
125	M	10	NEG	201.969
126	F	25	NEG	138.806
127	M	27	POS	262.618
128	F	25	NEG	93.2485
129	M	10	NEG	228.28
130	F	52	POS	162.559
131	M	66	POS	196.801
132	M	9	NEG	162
133	F	56	POS	101.539
134	M		POS	76.73
135	M	32	POS	142.564
136	F	53	NEG	253.346
137	F	16	POS	1373.03
138	M	13	POS	367.8
139	F	15	NEG	170.918
140	M	17	NEG	148.678
141	F	17	POS	579.301
142	F	23	POS	270.585
143	M	33	NEG	135.516
144	F	23	POS	441.21
145	F	23	POS	226.881
146	F	59	POS	112.43
147	M	26	NEG	115.679
148	M	66	NEG	87.2545
149	F	30	POS	98.2556
150	F	30	POS	544.391
151	M	12	NEG	146.114
152	F	54	POS	582.124
153	F	23	NEG	228.28
154	M	26	POS	424.806

## Sheet: Clean and Coded
LAB NO	AGE	SEX	Sex Code	TRIBE	DISTRICT ORIGIN	RELIGION	Religion Code	EDUCATION	EDUCATION CAT	OCCUPATION	MARITAL STATUS	Marital_Code	HOME SHELTER	Shelter_Code	VENTILATION	Ventilation Code	HOME CROWDING	Home_Crowd_Code	WORK CONDITION	Work_Con_Code	WORK CROWDING	Work_Crowd_Code	HEALTHCARE	Healthcare_Code	FOOD VIT D	Vit_D_Code	FOOD SECURITY	Food_Sec_Code	KNOWLEDGE OF DISEASE	Disease_Know_Code	HOW IS DSE OBTAINED	Disease_Know	KNOWLEDGE OF CAUSE	Cause_Know_Code	KNOWLEDGE OF EXPOSURE	LENGTH OF EXPOSURE (Years)	BCG SCAR	ALCOHOL	SMOKING	OTHER DRUG	ARVS	CHEST XRAY	COUGH	HIV	GENE EXPERT	GLUCOSE	BLOOD GROUP	RHESUS	LL=37ng/ml
2	45	M	2	NKOLE	KIRUHURA	PROTEST	3	PRIMARY	1	FARMER	DIVORCED	3	2 ROOMS	2					INSIDE	1	NO CROWD	1					YES	1	NO	0			NO	0	0						0			0	POS	5.4	4	1	517.243
3	16	F	1	CONGO	KLA	PROTEST	3	O LEVEL	2	STUDENT	SINGLE	1	3 ROOMS	3									YES	1	YES	1	YES	1	YES	1	NO	0	NO	0	0		0	0	0	0	0		1	0	POS	6.4	4	1	278.917
4	23	M	2	GANDA	WAKISO	MUSLIM	2	A LEVEL	2	SHOP ATTENDA	SINGLE	1	1 ROOM	1	YES	1			INSIDE	1	YES	2	YES	1	YES	1	YES	1	YES	1	NO	0	NO	0	0		1				0		1	0	POS	6.4	4	1	557.438
5	36	F	1	GANDA	KYOTERA	BORN AGAIN	4	PRIMARY	1	WITRESS	DIVORCED	3	3 ROOMS	3	YES	1	YES	1	OUTDOOR	2	YES	2	NO	0	NO	0	YES	1	NO	0			NO	0	0		0	0	0	0	0		1	0	POS	5.2	4	1	230.402
6	58	F	1	NKOLE	MBARARA	PROTEST	3	NEVER	0	FARMER	MARRIED	2	5 ROOMS	5					OUTDOOR	2	NO	1	YES	1	YES	1	YES	1	NO	0			NO	0	1	20	1	0	0	0	0		1	0	POS	5.6	1	1	214.846
7	35	M	2	GANDA	WAKISO	MUSLIM	2	NEVER	0	PHONE SELLER	MARRIED	2	3 ROOMS	3	YES	1	FAIR	2	INSIDE	1	NO	1	NO	0	YES	1	YES	1	YES	1	AIRBORNE	1	YES	1	1	5	0	0	0	0	0		1	0	POS		4	1	216.135
8	18	F	1	GANDA	MUKONO	PROTEST	3	DEGREE	3	STUDENT	SINGLE	1	3 ROOMS	3			YES	1	INSIDE	1	YES	2							YES	1	AIRBORNE	1	NO	0	0		0	0	0	0	0	1	1	0	POS		2	1	630.217
9	19	F	1	GANDA	JINJA	MUSLIM	2	O LEVEL	2	MOBILE M ATTE	SINGLE	1	2 ROOMS	2	YES	1	YES	1	OUTDOOR	2	YES	2	YES	1			NO	0	YES	1	AIRBORNE	1	YES	1	1	0.333333	1				0		1	0	POS		4	1	489.865
10	40	F	1	MUTOORO	KLA	CATHOLIC	1	PRIMARY	1	CLUB OWNER	SINGLE	1	1 ROOM	1	NO	0	YES	1	INSIDE	1			NO	0	YES	1	NO	0	YES	1	NO	0	NO	0	0		1	1	0	0	0		1	1	POS		4	1	119.338
11	35	F	1	GANDA	MUKONO	PROTEST	3	PRIMARY	1	CLOTH SELLER	SINGLE	1	4 ROOMS	4	YES	1			OUTDOOR	2	YES	2	YES	1	YES	1	YES	1	YES	1	AIRBORNE	1	YES	1	0		1	0	0	0	0		1	1	POS		4	1	150.173
12	45	F	1	NYRWANDA	MBARARA	CATHOLIC	1	NEVER	0	SALOON	DIVORCED	3	1ROOM	1	YES	1			INSIDE	1	YES	2	YES	1			YES	1	YES	1	NO	0	NO	0	0		0	0	0	0	0		1	1	POS		2	1	224.806
17	38	M	2	GANDA	WAKISO	CATHOLIC	1	PRIMARY	1	BUILDER	SINGLE	1	1 ROOM	1	YES	1			OUTDOOR	2	NO	1	YES	1	NO	0	YES	1	YES	1	NO	0	NO	0	0		0	1	0	0	0	0	1	0	POS		1	1	242.235
18	20	M	2	GANDA	WAKISO	BORN AGAIN	4	A LEVEL	2	BUILDER	MARRIED	2	1 ROOM	1	YES	1			OUTDOOR	2	YES	2	NO	0	NO	0	NO	0	YES	1	NO	0	NO	0	0			0	0	0	0	1	1	0	POS	3.6	4	1	573.717
19	23	M	2	GANDA	KAYUNGA	BORN AGAIN	4	O LEVEL	2	MECHANIC	MARRIED	2	4 ROOMS	4	YES	1	NO	0	OUTDOOR	2	YES	2	YES	1	YES	1	YES	1	NO	0	NO	0	NO	0	1	2	1	0	0	0	0	1	1	0	POS	5.8	4	1	412.667
20	46	M	2	GANDA	MUKONO	BORN AGAIN	4	O LEVEL	2	CAR WASHER	MARRIED	2	2 ROOMS	2	YES	1	NO	0	OUTDOOR	2	YES	2	YES	1	YES	1	YES	1	NO	0	NO	0	NO	0	0		1	0	0	1	0	0	1	0	POS	9.6	1	1	718.107
21	33	M	2	GANDA	GOMBE	CATHOLIC	1	DIPLOMA	3	DRIVER	MARRIED	2	1 ROOM	1	NO	0			OUTDOOR	2	YES	2	NO	0	YES	1	YES	1	NO	0	NO	0	NO	0	0		0	1	1	0	0	1	1	0	POS	6	4	1	396.203
22	47	M	2	GANDA	SAMYA	PROTEST	3	DIPLOMA	3	BUSINESS	MARRIED	2	1 ROOM	1	YES	1			OUTDOOR	2	NO	1	NO	0	YES	1	YES	1	NO	0	NO	0	NO	0	0		0	1	0	0	0	1	1	0	POS	6.9	4	1	587.831
23	28	M	2	LUGBARA	ARUA	CATHOLIC	1	PRIMARY	1	BUSINESS	MARRIED	2	1ROOM	1	NO	0	YES	1	OUTDOOR	2	YES	2	NO	0	YES	1	YES	1	NO	0	NO	0	NO	0	0		1	1	1	1	0	0	1	0	POS	4.6	3	1	424.806
24	40	M	2	GANDA	BUTAMBALA	MUSLIM	2	PRIMARY	1	BUSINESS	MARRIED	2	2 ROOMS	2	YES	1			OUTDOOR	2	YES	2	NO	0	NO	0	NO	0	NO	0	NO	0	NO	0	0		0	1	1	0	0	0	1	0	POS	6.9	4	1	1722.73
25	30	F	1	GANDA	KLA	CATHOLIC	1	DEGREE	3	HOUSEWIFE	MARRIED	2	2 ROOMS	2	YES	1			OUTDOOR	2	NO	1	YES	1	YES	1	YES	1	NO	0	NO	0	NO	0	0		1	0	0	0	0	1	1	1	POS	5.1	2	1	466.621
26	15	F	1	ITESO	SOROTI	BORN AGAIN	4	O LEVEL	2	STUDENT	SINGLE	1	FULL HOUSE	3	YES	1			INSIDE	1	NO	1	YES	1	YES	1	NO	0	YES	1	NO	0	NO	0	0		1	0	0	0	0	1	1	0	POS	6.6	2	1	324.529
27	44	M	2	GANDA	KLA	CATHOLIC	1	A LEVEL	2	MECHANIC	DIVORCED	3	1 ROOM	1	YES	1			OUTDOOR	2	YES	2	YES	1	YES	1	YES	1	NO	0	NO	0	NO	0	0		0	1	0	0	0	1	1	0	POS	20.6	2	1	312.979
28	28	F	1	NKOLE	MBARARA	BORN AGAIN	4	A LEVEL	2	WITRESS	SINGLE	1	2 ROOMS	2	YES	1			INSIDE	1	NO	1	YES	1	YES	1	YES	1	YES	1	NO	0	NO	0	1	2	1	0	0	0	0	1	1	1	POS		2	1	450.734
29	45	F	1	GANDA	MASAKA	CATHOLIC	1	PRIMARY	1	BUSINESS	MARRIED	2	1ROOM	1	YES	1			OUTDOOR	2	YES	2	NO	0	YES	1	YES	1	NO	0	NO	0	NO	0	0		0	0	0	1	1	0	0	1	POS	7.3	2	1	118.275
30	27	F	1	GANDA	WAKISO	MUSLIM	2	PRIMARY	1	HOUSEWIFE	MARRIED	2	FULL HOUSE	3	YES	1			INSIDE	1	YES	2	YES	1	YES	1	YES	1	YES	1	NO	0	NO	0	0		0	0	0	1	1	0	1	1	POS		4	1	224.121
31	30	F	1	GANDA	BUTAMBALA	MUSLIM	2	PRIMARY	1	HOUSEWIFE	MARRIED	2	3 ROOMS	3	YES	1			OUTDOOR	2	NO	1	YES	1	YES	1	YES	1	NO	0	NO	0	NO	0	0		0	0	0	0	0	1	1	0	POS	7.6	4	1	131.101
32	25	F	1	GANDA	BUTAMBALA	MUSLIM	2	PRIMARY	1	HOUSEWIFE	MARRIED	2	3 ROOMS	3					OUTDOOR	2	NO	1	YES	1	YES	1	YES	1	NO	0	NO	0	NO	0	1	7	0	0	0	0	0	1	1	0	POS	7.8	2	1	118.54
33	25	M	2	GANDA	MASAKA	CATHOLIC	1	O LEVEL	2	WELDER	SINGLE	1	I ROOM	1	YES	1	YES	1	OUTDOOR	2	NO	1	YES	1	YES	1	YES	1	YES	1	NO	0	NO	0	0		1	0	0	0	0	1	1	0	POS	7.3	4	1	1304.52
34	47	M	2	ATESO	KABERAMAIDO	PROTEST	3	NIL		SECURITY GUARD	MARRIED	2	I ROOM	1	YES	1			INSIDE	1	YES	2	YES	1	YES	1	YES	1	YES	1	NO	0	NO	0	0		1	0	1	0	0	1	1	0	POS	7.6	4	1	536.78
35	27	F	1	GANDA	KLA	CATHOLIC	1	O LEVEL	2	BETTING	SINGLE	1	1 ROOM	1	YES	1	NO	0	INSIDE	1	NO	1	YES	1	YES	1	YES	1	YES	1	NO	0	NO	0	0		1	0	0	1	1	1	1	1	POS		1	1	517.243
36	18	F	1	GANDA	GOMBE	BORN AGAIN	4	PRIMARY	1	UNEMPLOYED	SINGLE	1	1ROOM	1	YES	1	YES	1			YES	2	YES	1	YES	1	YES	1	YES	1	NO	0	NO	0	0		0	0	0	0	0	0	1	0	POS	92	1	1	462.572
37	35	F	1	GANDA	WAKISO	BORN AGAIN	4	O LEVEL	2	SALOON	SINGLE	1	1ROOM	1	YES	1	NO	0	INSIDE	1	NO	1	YES	1	YES	1	YES	1	YES	1	NO	0	NO	0	0		1	0	0	0	0	1	1	0	POS		1	1	248.493
38	24	F	1	GANDA	KAYUNGA	BORN AGAIN	4	O LEVEL	2	UNEMPLOYED	MARRIED	2	1ROOM	1	YES	1							YES	1	YES	1	YES	1	YES	1	NO	0	NO	0	1	0.416667	0	0	0	0	0	0	1	0	POS	91	1	0	935.491
39	35	F	1	GANDA	MASAKA	CATHOLIC	1	O LEVEL	2	UNEMPLOYED	MARRIED	2	1ROOM	1	YES	1							NO	0	YES	1	YES	1	NO	0	YES	1	NO	0	1	1		1	1	0	0	0	1	0	POS	5.5	4	1	830.366
40	22	F	1	GANDA	KLA	CATHOLIC	1	NEVER	0	UNEMPLOYED	SINGLE	1	3ROOMS	3	YES	1	NO	0					NO	0	YES	1	YES	1	YES	1	NO	0	NO	0	1	0.0833333	0	0	0	0	0	0	1	0	POS	7.7	4	1	101.539
41	36	F	1	GANDA	MASAKA	MUSLIM	2	PRIMARY	1	PETTY BUSINESS	MARRIED	2	3ROOMS	3	YES	1			INSIDE	1	NO	1	YES	1	YES	1	FAIRLY	2	NO	0	NO	0	NO	0	0		0	0	0	0	0	0	1	1	POS	6.1	4	1	393.028
42	32	F	1	GANDA	MITYANA	BORN AGAIN	4	O LEVEL	2	SALOON	SINGLE	1	2ROOMS	2	YES	1	NO	0	INSIDE	1	YES	2	NO	0	YES	1	FAIRLY	2	YES	1	NO	0	NO	0	0		0	0	1	0	0	0	1	1	POS	100	4	1	512.524
43	27	M	2	GANDA	MITYANA	CATHOLIC	1	CERTIFCATE	3	MECHANIC	SINGLE	1	1 ROOM	1	YES	1	NO	0	OUTDOOR	2	NO	1	YES	1	NO	0	YES	1	YES	1	NO	0	NO	0	1	0.25	0	0	0	0	0	0	1	0	POS	117	2	1	788.7
44	34	M	2	GANDA	KLA	CATHOLIC	1	A LEVEL	2	BUSINESS	DIVORCED	3	1ROOM	1	YES	1	NO	0	OUTDOOR	2	YES	2	YES	1	YES	1	FAIRLY	2	NO	0	NO	0	NO	0	1	10	0	0	0	0	0	1	1	1	POS	6.9	4	1	226.186
45	24	F	1	GANDA	KLA	BORN AGAIN	4	DEGREE	3	DESIGNER	SINGLE	1	FULL HOUSE	3	YES	1	NO	0	INSIDE	1	YES	2	YES	1	YES	1	YES	1	NO	0	NO	0	NO	0	0		0	0	0	0	0	0	1	0	POS	6.4	1	1	237.694
46	21	F	1	NKOLE	MBARARA	BORN AGAIN	4	DEGREE	3	BUSINESS	SINGLE	1	1ROOM	1	YES	1	NO	0	INSIDE	1	NO	1	YES	1	YES	1	YES	1	YES	1	NO	0	NO	0	0		1	1	0	0	0	1	1	0	POS	100	2	1	116.967
47	19	M	2	GANDA	LUWEERO	BORN AGAIN	4	O LEVEL	2	STUDENT	SINGLE	1	2 ROOMS	2	YES	1							YES	1	YES	1	YES	1	YES	1	NO	0	NO	0	0		1	0	0	0	0	1	1	0	POS	134	1	1	115.935
48	31	F	1	NKOLE	RAKAI	BORN AGAIN	4	PRIMARY	1	BUSINESS	MARRIED	2	1ROOM	1	YES	1	YES	1	OUTDOOR	2			YES	1	YES	1	YES	1	NO	0	NO	0	YES	1	1	20	0	0	0	0	0	0	1	0	POS	6.6	4	1	118.012
49	25	M	2	GANDA	MITYANA	CATHOLIC	1	CERTIFCATE	3	ELECTRICIAN	SINGLE	1	2 ROOMS	2	YES	1	NO	0	INSIDE	1	NO	1	YES	1	YES	1	YES	1	YES	1	NO	0	NO	0	0		1	0	0	0	0	1	1	0	POS	102	4	1	104.547
50	19	F	1	ACHOLI	GULU	MUSLIM	2	O LEVEL	2	COBBLER	SINGLE	1	1 REOOM	1	YES	1	NO	0	INSIDE	1	YES	2	YES	1	YES	1	NO	0	NO	0	NO	0	NO	0	0			0	0	0	0	0	1	1	POS		4	1	129.576
51	21	M	2	MUSOGA	NAMUTUMBA	PROTEST	3	DIPLOMA	3	STUDENT	SINGLE	1	1ROOM	1	YES	1	NO	0	INSIDE	1			YES	1	YES	1	YES	1	YES	1	NO	0	NO	0	1	0.416667	1	0	0	0	0	0		0	POS	102	1	1	119.338
52	24	M	2	GANDA	MUKONO	CATHOLIC	1	A LEVEL	2	BUSINESS	SINGLE	1	4 ROOMS	4	YES	1	NO	0	INSIDE	1	NO	1	YES	1	YES	1	YES	1	YES	1	NO	0	NO	0	1	4	1	0	0	1	0	0	1	0	POS	7	2	1	120.959
53	31	M	2	GANDA	KALISIZO	SDA	5	NEVER	0	DRIVER	SINGLE	1	1ROOM	1	NO	0	NO	0	OUTDOOR	2	YES	2	YES	1	FAIR	1	FAIRLY	2	NO	0	NO	0	NO	0	0		0	0	0	1	0	0	1	1	POS	5.3	1	1	177.977
54	30	F	1	GANDA	KIBOGA	BORN AGAIN	4	NEVER	0	BUSINESS	SINGLE	1	1ROOM	1	YES	1	YES	1	OUTDOOR	2	NO	1	NO	0	YES	1	YES	1	YES	1	NO	0	NO	0	1	0.0192308	0	0	0	0	0	0	1	1	POS	5.2	1	1	126.4
55	33	F	1	NKOLE	NTUNGAMO	BORN AGAIN	4	O LEVEL	2	UNEMPLOYED	MARRIED	2	4RMS	4	YES	1	NO	0	INSIDE	1	NO	1	YES	1	YES	1	YES	1	NO	0	NO	0	NO	0	0		1	0	0	0	0	0	1	0	POS	5.6	4	1	165.567
57	20	F	1	GANDA	LUWEERO	PROTEST	3	NEVER	0	UNEMPLOYED	SINGLE	1	1ROOM	1	YES	1	YES	1	OUTDOOR	2	YES	2	YES	1	YES	1	YES	1	NO	0	NO	0	NO	0	0		0	0	0	0	0	1	1	1	POS	7.6	4	1	258.342
58	32	M	2	GANDA	KIBOGA	PROTEST	3	A LEVEL	2	BUSINESS	MARRIED	2	1ROOM	1	YES	1	NO	0	OUTDOOR	2	YES	2	YES	1	YES	1	YES	1	YES	1	NO	0	YES	1	0		0	0	0	0	0	1	1	1	POS	4.9		1	758.444
59	57	M	2	GANDA	WAKISO	MUSLIM	2	PRIMARY	1	BODA RIDER	MARRIED	2	6ROOMS	6	YES	1	NO	0	OUTDOOR	2	NO	1	YES	1	YES	1	YES	1	NO	0	NO	0	NO	0	0		1	1	1	0	0	1	1	0	POS	6.4	4	1	388.336
60	22	F	1	GANDA	KASANDA	BORN AGAIN	4	PRIMARY	1	UNEMPLOYED	SINGLE	1	1ROOM	1	YES	1	NO	0	INSIDE	1	YES	2	NO	0	NO	0	YES	1	NO	0	YES	1	NO	0	0		1	0	0	0	0	1	1	1	POS	6.1	4	1	779.889
61	29	M	2	GANDA	MASAKA	CATHOLIC	1	O LEVEL	2	BUSINESS	SINGLE	1	3ROOMS	3	YES	1	NO	0	INSIDE	1	NO	1	YES	1	YES	1	YES	1	YES	1	YES	1	YES	1	0		0	1	1	1	0	1	1		POS	98			666.795
62	26	M	2		KLA	BORN AGAIN	4	A LEVEL	2	DRIVER	SINGLE	1	3ROOMS	3	YES	1	YES	1	INSIDE	1	NO	1	YES	1	YES	1	NO	0	NO	0	NO	0	NO	0	1		0	0	0	0	0	1	1	0	POS	6			1766.29

## Sheet: Combined Dataset
LAB NO	SEX	AGE	HIV	TB OUTCOME	LL=37ng/ml	ATB vs No TB Code	LTBI vs ATB			Codes
2	2	45	0	2	517.243	1	1			0 - Control
3	1	16	0	2	278.917	1	1			1 - LTBI
4	2	23	0	2	557.438	1	1			2 - Active TB
5	1	36	0	2	230.402	1	1
6	1	58	0	2	214.846	1	1			Sex; F - 1
7	2	35	0	2	216.135	1	1			M - 2
8	1	18	0	2	630.217	1	1
9	1	19	0	2	489.865	1	1
10	1	40	1	2	119.338	1	1
11	1	35	1	2	150.173	1	1
12	1	45	1	2	224.806	1	1
17	2	38	0	2	242.235	1	1
18	2	20	0	2	573.717	1	1
19	2	23	0	2	412.667	1	1
20	2	46	0	2	718.107	1	1
21	2	33	0	2	396.203	1	1
22	2	47	0	2	587.831	1	1
23	2	28	0	2	424.806	1	1
24	2	40	0	2	1722.73	1	1
25	1	30	1	2	466.621	1	1
26	1	15	0	2	324.529	1	1
27	2	44	0	2	312.979	1	1
28	1	28	1	2	450.734	1	1
29	1	45	1	2	118.275	1	1
30	1	27	1	2	224.121	1	1
31	1	30	0	2	131.101	1	1
32	1	25	0	2	118.54	1	1
33	2	25	0	2	1304.52	1	1
34	2	47	0	2	536.78	1	1
35	1	27	1	2	517.243	1	1
36	1	18	0	2	462.572	1	1
37	1	35	0	2	248.493	1	1
38	1	24	0	2	935.491	1	1
39	1	35	0	2	830.366	1	1
40	1	22	0	2	101.539	1	1
41	1	36	1	2	393.028	1	1
42	1	32	1	2	512.524	1	1
43	2	27	0	2	788.7	1	1
44	2	34	1	2	226.186	1	1
45	1	24	0	2	237.694	1	1
46	1	21	0	2	116.967	1	1
47	2	19	0	2	115.935	1	1
48	1	31	0	2	118.012	1	1
49	2	25	0	2	104.547	1	1
50	1	19	1	2	129.576	1	1
51	2	21	0	2	119.338	1	1
52	2	24	0	2	120.959	1	1
53	2	31	1	2	177.977	1	1
54	1	30	1	2	126.4	1	1
55	1	33	0	2	165.567	1	1
57	1	20	1	2	258.342	1	1
58	2	32	1	2	758.444	1	1
59	2	57	0	2	388.336	1	1
60	1	22	1	2	779.889	1	1
61	2	29		2	666.795	1	1
62	2	26	0	2	1766.29	1	1
63	1	8	0	0	161.715	0
64	2	27	1	0	164.268	0
65	2	12	0	0	119.071	0
66	1	26	0	0	305.255	0
67	2	7	0	0	102.812	0
68	1	32	0	0	188.613	0
69	1	23	0	1	348.295		0
70	1	28	0	1	61.7426		0
71	1	33	0	1	136.164		0
72	1	23	0	0	196.801	0
73	2	55	0	1	310.743		0
74	1	14	0	1	373.283		0
75	1	14	0	0	419.539	0
76	1	16	0	1	366.081		0
77	2	30	0	1	91		0
78	1	19	0	1	1480.6		0
79	2	16	0	0	141.3	0
80	1	30	0	0	177.493	0
81	2	42	0	0	281.779	0
82	2	18	0	0	116.967	0
83	1	24	0	0	129.275	0
84	1	10	0	0	216.785	0
85	2	10	0	1	183.2		0
86	2	12	0	1	1090.02		0
87	1	22	0	1	135.193		0
88	1	13	0	1	1150.05		0
89	1	35	1	1	232.554		0
90	1	19	0	1	164.699		0
91	2	42	0	1	1173.84		0
92	1	32	0	0	197.932	0
93	1	24	1	1	242.235		0
94	1	25	0	0	271.492	0
95	2	32	0	0	239.948	0
96	1	24	0	0	184.453	0
97	1	42	0	1	140.837		0
98	1	25	0	1	684.475		0
99	1	17	0	0	123.452	0
100	1	13	0	0	93.2485	0
101	2	38	0	0	83.993	0
102	1	32	0	0	464.59	0
103	1	28	0	1	153.231		0
104	1	24	0	1	620.759		0
105	1	52	0	0	137.5	0
106	1	28	0	1	134.872		0
107	1	60	0	0	107.69	0
108	2	10	0	1	107		0
109	1	23	1	1	941.259		0
110	1	29	0	1	89.1293		0
111	1	24	0	1	79.7235		0
112	1	9	0	0	130.488	0
113	1	13	0	0	573.717	0
114	1	23	0	0	209.8	0
115	2	33	0	1	107.69		0
116	1	56	0	1	444.983		0
117	2	51	0	1	166.3		0
118	1	19	0	0	947.08	0
119	1	14	0	0	271.492	0
120	2	21	0	1	755.4		0
121	1	26	0	1	741.914		0
122	1	12	0	1	200.804		0
123	1	25	0	1	658		0
124	2	11	0	0	188.086	0
125	2	10	0	0	201.969	0
126	1	25	1	0	138.806	0
127	2	27	0	1	262.618		0
128	1	25	0	0	93.2485	0
129	2	10	0	0	228.28	0
130	1	52	0	1	162.559		0
131	2	66	0	1	196.801		0
132	2	9	0	0	162	0
133	1	56	0	1	101.539		0
134	2		0	1	76.73		0
135	2	32	0	1	142.564		0
136	1	53	0	0	253.346	0
137	1	16	0	1	1373.03		0
138	2	13	0	1	367.8		0
139	1	15	0	0	170.918	0
140	2	17	0	0	148.678	0
141	1	17	0	1	579.301		0
142	1	23	0	1	270.585		0
143	2	33	0	0	135.516	0
144	1	23	0	1	441.21		0
145	1	23	0	1	226.881		0
146	1	59	0	1	112.43		0
147	2	26	0	0	115.679	0
148	2	66	0	0	87.2545	0
149	1	30	1	1	98.2556		0
150	1	30	0	1	544.391		0
151	2	12	0	0	146.114	0
152	1	54	0	1	582.124		0
153	1	23	0	0	228.28	0
154	2	26	0	1	424.806		0
